# Supplementary material for: A solid-state lithium-ion battery with micron-sized silicon anode operating free from external pressure
Source: Nat Commun. 2024 Mar 13;15:2263. doi: 10.1038/s41467-024-46472-9 (PMC10937906; doi:10.1038/s41467-024-46472-9)
Supplement: Supplementary file 5 — Source Data [file 41467_2024_46472_MOESM5_ESM.xlsx]

## Sheet: Fig. 2c
x=0		x=0.5		x=0.8		x=1
Tensile strain (%)	Tensile stress (MPa)	Tensile strain (%)	Tensile stress (MPa)	Tensile strain (%)	Tensile stress (MPa)	Tensile strain (%)	Tensile stress (MPa)
0.22688	0.01325	0.20625	0.01533	0.175	0.01325	0.0375	0.042
0.45375	0.013	0.83125	0.01633	0.9125	0.015	0.1125	0.04325
1.60188	0.013	1.875	0.01733	1.91875	0.01925	0.39375	0.11575
2.75	0.013	2.91875	0.01533	2.95625	0.02225	0.775	0.21675
3.89813	0.01275	3.95625	0.017	4.00625	0.0255	1.25625	0.3475
5.03938	0.01275	5	0.017	5.04375	0.02875	1.85	0.5015
6.1875	0.01275	6.0375	0.017	6.0875	0.0315	2.54375	0.66525
7.33563	0.01275	7.08125	0.017	7.125	0.0345	3.3375	0.82
8.47688	0.01275	8.125	0.017	8.16875	0.037	4.1625	0.4695
9.625	0.01275	9.16875	0.017	9.2125	0.0395
10.7731	0.01275	10.2063	0.017	10.25	0.04225
11.9144	0.01275	11.25	0.017	11.3	0.045
13.0625	0.01275	12.2937	0.017	12.3375	0.04775
14.2106	0.01275	13.3313	0.017	13.375	0.0495
15.3519	0.01275	14.375	0.017	14.425	0.05175
16.5	0.01275	15.4187	0.01733	15.4625	0.05375
17.6412	0.01275	16.4563	0.01733	16.5	0.05525
18.7894	0.01275	17.5	0.01733	17.5437	0.0575
19.9375	0.01275	18.5375	0.01733	18.5875	0.05875
21.0856	0.01275	19.5813	0.01733	19.6313	0.06125
22.2269	0.01275	20.625	0.01767	20.6687	0.063
23.375	0.01275	21.6625	0.01767	21.7125	0.06525
24.5231	0.013	22.7125	0.01767	22.7563	0.06675
25.6644	0.013	23.75	0.018	23.7937	0.0685
26.8125	0.013	24.7875	0.018	24.8375	0.07125
27.9606	0.013	25.8313	0.018	25.875	0.0725
29.1019	0.013	26.875	0.018	26.9187	0.07475
30.25	0.013	27.9187	0.018	27.9625	0.0765
31.3912	0.013	28.9563	0.018	29.0063	0.07775
32.5394	0.013	30	0.01833	30.0437	0.07975
33.6875	0.01325	31.0437	0.01833	31.0875	0.0815
34.8356	0.01325	32.0812	0.01833	32.1313	0.08325
35.9769	0.0135	33.125	0.01867	33.175	0.08425
37.125	0.0135	34.1688	0.01867	34.2125	0.08625
38.2938	0.0135	35.2062	0.019	35.2563	0.08825
39.435	0.0135	36.25	0.019	36.2938	0.09025
40.5763	0.0135	37.2875	0.019	37.3375	0.0915
41.7244	0.0135	38.3312	0.019	38.3813	0.0935
42.8656	0.01375	39.3687	0.01933	39.4188	0.09475
44.0138	0.01375	40.4188	0.01933	40.4625	0.09625
45.155	0.01375	41.4562	0.01933	41.5	0.09775
46.3031	0.01375	42.5	0.01933	42.55	0.09925
47.4444	0.01375	43.5438	0.01967	43.5875	0.10125
48.5925	0.014	44.5812	0.01967	44.6313	0.10225
49.7406	0.014	45.625	0.01967	45.675	0.1035
50.8819	0.014	46.6688	0.01967	46.7125	0.1055
52.0231	0.014	47.7062	0.02	47.7563	0.107
53.1713	0.014	48.75	0.02	48.7938	0.10875
54.3125	0.014	49.7875	0.02	49.8375	0.1105
55.4606	0.01425	50.8312	0.02033	50.8813	0.11125
56.6019	0.01425	51.875	0.02033	51.9188	0.1125
57.75	0.0145	52.9125	0.02033	52.9625	0.114
58.8981	0.01425	53.9562	0.02033	54.0063	0.1155
60.0394	0.01425	55	0.02067	55.0438	0.11725
61.1944	0.0145	56.0438	0.02067	56.0875	0.11825
62.3356	0.0145	57.0812	0.02067	57.1313	0.1195
63.4769	0.0145	58.125	0.02067	58.1688	0.12125
64.625	0.0145	59.1688	0.02067	59.2125	0.12225
65.7731	0.0145	60.2062	0.021	60.2563	0.1245
66.9213	0.0145	61.25	0.021	61.2938	0.126
68.0625	0.01475	62.2875	0.021	62.3375	0.12675
69.2106	0.01475	63.3312	0.021	63.3813	0.12825
70.3519	0.01475	64.375	0.021	64.4188	0.1295
71.5	0.01475	65.4188	0.021	65.4625	0.131
72.6481	0.01475	66.4562	0.021	66.5062	0.13225
73.7894	0.015	67.5	0.021	67.5438	0.1335
74.9375	0.01475	68.5438	0.021	68.5875	0.13525
76.0856	0.015	69.5812	0.02133	69.6312	0.13675
77.2269	0.015	70.625	0.02133	70.675	0.138
78.375	0.015	71.6688	0.02133	71.7125	0.1385
79.5162	0.015	72.7062	0.02133	72.7562	0.14025
80.6644	0.015	73.7438	0.02133	73.7938	0.1415
81.8125	0.015	74.7875	0.02133	74.8375	0.14325
82.9537	0.01525	75.8312	0.02167	75.8812	0.14425
84.1019	0.01525	76.8937	0.02167	76.9188	0.1455
85.25	0.01525	77.9313	0.02167	77.9625	0.14725
86.3912	0.01525	78.975	0.022	79.0062	0.149
87.5394	0.0155	80.0125	0.022	80.05	0.14975
88.6875	0.0155	81.05	0.022	81.0875	0.1515
89.8287	0.0155	82.0938	0.022	82.1312	0.1515
90.9769	0.0155	83.1375	0.022	83.1688	0.1535
92.125	0.0155	84.175	0.02233	84.2125	0.1545
93.2662	0.0155	85.2188	0.02233	85.2562	0.156
94.4144	0.0155	86.2562	0.02233	86.2938	0.1575
95.5625	0.0155	87.3	0.02267	87.3375	0.15875
96.7037	0.01575	88.3375	0.02267	88.3812	0.15925
97.8519	0.01575	89.3812	0.02267	89.4188	0.16175
99	0.01575	90.425	0.023	90.4625	0.163
100.141	0.01575	91.4625	0.023	91.5062	0.164
101.289	0.01575	92.5	0.023	92.55	0.16475
102.438	0.01575	93.5438	0.023	93.5875	0.1665
103.586	0.01575	94.5875	0.023	94.6312	0.1685
104.727	0.01575	95.625	0.02333	95.6688	0.16925
105.875	0.01575	96.6688	0.02333	96.7125	0.17025
107.016	0.01575	97.7062	0.02333	97.7562	0.17125
108.164	0.01575	98.75	0.02333	98.8	0.172
109.312	0.01575	99.7938	0.02367	99.8375	0.1745
110.454	0.01575	100.831	0.02367	100.881	0.17475
111.602	0.01575	101.875	0.02367	101.925	0.1765
112.743	0.01575	102.919	0.02367	102.963	0.1775
113.891	0.01575	103.956	0.024	104.006	0.178
115.039	0.016	105	0.024	105.05	0.18025
116.188	0.016	106.044	0.024	106.088	0.181
117.329	0.016	107.081	0.024	107.131	0.182
118.477	0.016	108.125	0.02433	108.175	0.184
119.625	0.01625	109.162	0.02433	109.213	0.1845
120.766	0.01625	110.206	0.02433	110.256	0.18525
121.914	0.01625	111.25	0.02467	111.294	0.1865
123.062	0.01625	112.287	0.02467	112.338	0.18775
124.204	0.01625	113.331	0.02467	113.381	0.1885
125.352	0.01625	114.375	0.02467	114.419	0.19025
126.5	0.01625	115.412	0.02467	115.463	0.19125
127.641	0.0165	116.456	0.02467	116.506	0.19325
128.789	0.0165	117.5	0.02467	117.544	0.194
129.938	0.0165	118.544	0.02467	118.588	0.19575
131.079	0.0165	119.581	0.02467	119.631	0.197
132.227	0.0165	120.625	0.02467	120.669	0.1975
133.375	0.0165	121.669	0.02467	121.713	0.199
134.516	0.01675	122.706	0.025	122.75	0.20025
135.664	0.01675	123.75	0.025	123.794	0.20125
136.806	0.01675	124.787	0.025	124.838	0.20325
137.954	0.01675	125.831	0.025	125.881	0.2035
139.102	0.01675	126.875	0.025	126.919	0.205
140.243	0.01675	127.912	0.02533	127.963	0.20625
141.391	0.01675	128.956	0.02533	129.006	0.20675
142.539	0.01675	130	0.02533	130.044	0.20825
143.681	0.01675	131.037	0.02533	131.088	0.2095
144.829	0.017	132.081	0.02533	132.131	0.211
145.977	0.017	133.119	0.02533	133.175	0.21225
147.125	0.017	134.162	0.02567	134.213	0.21325
148.266	0.017	135.206	0.02567	135.256	0.2145
149.414	0.01725	136.25	0.02567	136.3	0.21625
150.562	0.01725	137.287	0.026	137.338	0.21625
151.704	0.01725	138.331	0.026	138.381	0.218
152.852	0.01725	139.375	0.026	139.425	0.219
154	0.01725	140.412	0.02633	140.463	0.22025
155.141	0.0175	141.456	0.02633	141.506	0.2225
156.289	0.0175	142.5	0.02633	142.544	0.22325
157.431	0.0175	143.537	0.02633	143.588	0.224
158.579	0.0175	144.581	0.02633	144.631	0.2255
159.727	0.01775	145.625	0.02667	145.669	0.226
160.875	0.01775	146.662	0.02667	146.713	0.22775
162.016	0.01775	147.706	0.02667	147.756	0.22875
163.164	0.01775	148.744	0.027	148.794	0.22925
164.312	0.01775	149.787	0.027	149.838	0.2315
165.454	0.01775	150.831	0.027	150.875	0.23175
166.602	0.01775	151.875	0.027	151.925	0.23325
167.75	0.01775	152.919	0.027	152.963	0.23475
168.891	0.01775	153.956	0.027	154.006	0.235
170.039	0.01775	155	0.027	155.044	0.23675
171.181	0.01775	156.037	0.027	156.088	0.2375
172.329	0.01775	157.081	0.02733	157.131	0.23875
173.477	0.018	158.125	0.02733	158.169	0.23975
174.618	0.018	159.162	0.02733	159.213	0.241
175.766	0.018	160.206	0.02733	160.256	0.242
176.914	0.018	161.244	0.02767	161.294	0.243
178.056	0.018	162.287	0.02767	162.338	0.2445
179.204	0.01825	163.331	0.02767	163.375	0.2455
180.352	0.01825	164.369	0.028	164.425	0.24675
181.5	0.01825	165.412	0.028	165.463	0.2475
182.641	0.01825	166.456	0.028	166.506	0.249
183.789	0.01825	167.5	0.028	167.55	0.2495
184.938	0.01825	168.537	0.02833	168.588	0.251
186.079	0.01825	169.581	0.02833	169.631	0.2525
187.227	0.01825	170.625	0.02833	170.669	0.2535
188.368	0.0185	171.662	0.02833	171.713	0.2545
189.516	0.0185	172.706	0.02833	172.756	0.25525
190.664	0.0185	173.75	0.02833	173.794	0.25725
191.806	0.0185	174.787	0.02833	174.838	0.25725
192.954	0.0185	175.831	0.02833	175.881	0.25875
194.102	0.0185	176.869	0.02833	176.919	0.25975
195.25	0.0185	177.912	0.02833	177.963	0.2615
196.391	0.0185	178.956	0.02867	179.006	0.26225
197.539	0.0185	180	0.02867	180.05	0.26375
198.688	0.0185	181.037	0.02867	181.088	0.2655
199.829	0.0185	182.075	0.02867	182.131	0.2655
200.977	0.0185	183.125	0.02867	183.169	0.2675
202.125	0.0185	184.162	0.02867	184.213	0.26875
203.266	0.0185	185.206	0.02867	185.256	0.2695
204.414	0.01875	186.25	0.02867	186.294	0.271
205.556	0.01875	187.287	0.029	187.338	0.27175
206.704	0.01875	188.331	0.029	188.381	0.2735
207.852	0.01875	189.375	0.029	189.419	0.275
208.993	0.01875	190.412	0.02933	190.463	0.27575
210.141	0.019	191.456	0.02933	191.5	0.2765
211.289	0.019	192.494	0.02933	192.544	0.278
212.431	0.019	193.537	0.02933	193.588	0.2795
213.579	0.019	194.581	0.02967	194.625	0.28025
214.727	0.019	195.619	0.02967	195.675	0.2815
215.868	0.01925	196.662	0.02967	196.713	0.28275
217.016	0.01925	197.706	0.03	197.75	0.283
218.164	0.01925	198.744	0.03	198.794	0.28525
219.306	0.019	199.787	0.03	199.838	0.28525
220.454	0.01925	200.831	0.03	200.881	0.28675
221.602	0.01925	201.875	0.03	201.919	0.2875
222.75	0.01925	202.912	0.03033	202.963	0.28875
223.891	0.01925	203.956	0.03033	204.006	0.28975
225.039	0.01925	205	0.03033	205.044	0.29125
226.181	0.01925	206.037	0.03033	206.088	0.29225
227.329	0.0195	207.081	0.03067	207.125	0.293
228.47	0.0195	208.119	0.03067	208.169	0.294
229.625	0.0195	209.162	0.03067	209.213	0.29525
230.766	0.0195	210.206	0.03067	210.256	0.2965
231.914	0.0195	211.244	0.03067	211.294	0.29775
233.062	0.0195	212.287	0.03067	212.338	0.299
234.204	0.0195	213.331	0.031	213.381	0.3005
235.352	0.0195	214.375	0.031	214.419	0.3015
236.493	0.0195	215.412	0.031	215.463	0.3025
237.641	0.01975	216.45	0.031	216.506	0.30375
238.789	0.01975	217.494	0.032	217.544	0.305
239.931	0.01975	218.537	0.03267	218.588	0.30575
241.079	0.02	219.581	0.03233	219.631	0.307
242.227	0.02	220.619	0.03233	220.669	0.30825
243.368	0.02	221.662	0.03233	221.713	0.30875
244.516	0.02	222.706	0.03233	222.75	0.31025
245.664	0.02	223.744	0.03233	223.794	0.311
246.806	0.02025	224.787	0.03233	224.838	0.31225
247.954	0.02025	225.831	0.03233	225.875	0.31375
249.102	0.02025	226.869	0.03233	226.919	0.315
250.243	0.02025	227.912	0.03233	227.963	0.31575
251.391	0.0205	228.956	0.03233	229	0.317
252.539	0.0205	229.994	0.03233	230.044	0.31775
253.688	0.0205	231.037	0.03233	231.088	0.31925
254.829	0.021	232.081	0.03233	232.125	0.32025
255.977	0.02025	233.119	0.03233	233.169	0.322
257.118	0.02025	234.162	0.03233	234.213	0.32225
258.266	0.0205	235.206	0.03233	235.256	0.3235
259.414	0.0205	236.25	0.03233	236.294	0.3255
260.556	0.0205	237.287	0.03233	237.338	0.3255
261.704	0.0205	238.331	0.03267	238.381	0.32775
262.845	0.0205	239.369	0.03267	239.419	0.3285
263.993	0.0205	240.412	0.03267	240.463	0.33
265.141	0.02075	241.456	0.03267	241.5	0.3315
266.283	0.02075	242.494	0.03267	242.544	0.33225
267.431	0.02075	243.537	0.033	243.588	0.33375
268.579	0.02075	244.575	0.033	244.625	0.334
269.727	0.021	245.619	0.033	245.669	0.3355
270.868	0.021	246.662	0.033	246.713	0.337
272.016	0.021	247.7	0.033	247.75	0.3375
273.164	0.021	248.744	0.033	248.794	0.339
274.306	0.021	249.787	0.033	249.838	0.3405
275.454	0.02125	250.825	0.033	250.881	0.34175
276.602	0.02125	251.869	0.03333	251.919	0.3425
277.743	0.02125	252.912	0.03333	252.963	0.34325
278.891	0.02125	253.95	0.03333	254.006	0.3445
280.033	0.02125	254.994	0.03367	255.044	0.34475
281.181	0.02125	256.038	0.03367	256.087	0.34625
282.329	0.02125	257.081	0.034	257.125	0.3475
283.477	0.02125	258.119	0.034	258.169	0.34975
284.618	0.02125	259.163	0.034	259.212	0.35025
285.766	0.02125	260.206	0.034	260.25	0.3515
286.914	0.02125	261.244	0.03433	261.294	0.352
288.056	0.02125	262.288	0.03433	262.337	0.3535
289.204	0.02125	263.325	0.03433	263.381	0.35525
290.352	0.02125	264.369	0.03433	264.419	0.3555
291.493	0.02125	265.406	0.03433	265.462	0.357
292.641	0.0215	266.456	0.03433	266.506	0.35775
293.789	0.0215	267.494	0.03433	267.544	0.359
294.931	0.0215	268.538	0.03467	268.587	0.35925
296.079	0.0215	269.581	0.03467	269.625	0.3615
297.227	0.0215	270.619	0.03467	270.669	0.3615
298.375	0.02175	271.663	0.03467	271.712	0.363
299.516	0.02175	272.706	0.03467	272.75	0.3645
300.658	0.02175	273.744	0.035	273.794	0.3655
301.806	0.02175	274.788	0.035	274.837	0.36675
302.954	0.02175	275.825	0.035	275.875	0.36775
304.095	0.02175	276.875	0.03533	276.919	0.36925
305.243	0.022	277.913	0.03533	277.956	0.37025
306.391	0.022	278.95	0.03533	279	0.3715
307.539	0.022	279.994	0.03533	280.044	0.373
308.681	0.022	281.038	0.03533	281.087	0.374
309.829	0.022	282.081	0.03533	282.131	0.37525
310.977	0.022	283.119	0.03567	283.169	0.37625
312.118	0.022	284.163	0.03567	284.212	0.377
313.266	0.022	285.206	0.03567	285.25	0.379
314.414	0.022	286.244	0.036	286.294	0.37925
315.556	0.02225	287.288	0.036	287.337	0.381
316.704	0.02225	288.331	0.036	288.394	0.382
317.845	0.02225	289.369	0.036	289.438	0.38425
318.993	0.02225	290.413	0.036	290.475	0.385
320.141	0.02225	291.45	0.036	291.519	0.38625
321.289	0.02225	292.494	0.036	292.556	0.388
322.431	0.02225	293.538	0.03633	293.594	0.3885
323.572	0.0225	294.581	0.03633	294.637	0.3895
324.727	0.0225	295.619	0.03633	295.675	0.39
325.868	0.0225	296.656	0.03633	296.719	0.39125
327.016	0.0225	297.706	0.03633	297.762	0.39275
328.158	0.0225	298.744	0.03633	298.8	0.3935
329.306	0.02275	299.788	0.03667	299.844	0.3945
330.454	0.02275	300.831	0.03667	300.881	0.3955
331.595	0.02275	301.869	0.03667	301.925	0.3965
332.75	0.02275	302.913	0.03667	302.969	0.39775
333.891	0.02275	303.95	0.037	304.006	0.39875
335.039	0.02275	304.994	0.037	305.05	0.4005
336.188	0.02275	306.038	0.03733	306.087	0.40075
337.329	0.02275	307.075	0.03733	307.131	0.403
338.47	0.02275	308.125	0.03733	308.175	0.4045
339.618	0.02275	309.163	0.03733	309.212	0.40475
340.766	0.023	310.206	0.03733	310.256	0.40625
341.908	0.023	311.244	0.03733	311.294	0.4075
343.056	0.023	312.288	0.03733	312.337	0.40875
344.204	0.02325	313.331	0.03733	313.381	0.41025
345.345	0.02325	314.369	0.03767	314.419	0.41125
346.493	0.02325	315.413	0.03767	315.462	0.41275
347.641	0.02325	316.45	0.038	316.5	0.41275
348.783	0.0235	317.494	0.038	317.544	0.41425
349.931	0.0235	318.538	0.038	318.587	0.41575
351.079	0.0235	319.581	0.038	319.625	0.4165
352.227	0.0235	320.619	0.03833	320.669	0.4175
353.368	0.0235	321.663	0.03833	321.712	0.41875
354.516	0.0235	322.7	0.03833	322.756	0.42025
355.664	0.0235	323.744	0.03833	323.794	0.42175
356.806	0.0235	324.788	0.03867	324.837	0.422
357.954	0.02375	325.831	0.03867	325.881	0.42375
359.102	0.02375	326.869	0.03867	326.919	0.42475
360.243	0.024	327.913	0.03867	327.962	0.42575
361.391	0.024	328.956	0.03867	329	0.4265
362.533	0.024	329.994	0.039	330.044	0.42825
363.681	0.024	331.038	0.039	331.087	0.4285
364.829	0.024	332.081	0.039	332.125	0.4305
365.97	0.024	333.119	0.039	333.169	0.43125
367.125	0.024	334.163	0.039	334.212	0.4325
368.266	0.024	335.2	0.03933	335.25	0.4335
369.414	0.024	336.244	0.03933	336.294	0.43475
370.556	0.024	337.288	0.03933	337.337	0.43625
371.704	0.02425	338.325	0.03933	338.375	0.438
372.852	0.02425	339.369	0.03967	339.419	0.43975
373.993	0.02425	340.413	0.03967	340.462	0.44025
375.141	0.02425	341.45	0.03967	341.5	0.442
376.283	0.02425	342.494	0.03967	342.544	0.4435
377.431	0.02425	343.538	0.03967	343.587	0.445
378.579	0.02425	344.581	0.03967	344.625	0.44525
379.72	0.02425	345.619	0.04	345.669	0.44625
380.868	0.02425	346.663	0.04	346.712	0.4475
382.016	0.02425	347.7	0.04	347.75	0.44875
383.158	0.02425	348.744	0.04	348.794	0.44975
384.306	0.02425	349.788	0.04	349.837	0.45125
385.467	0.02425	350.825	0.04	350.875	0.45225
386.623	0.0245	351.869	0.04033	351.919	0.4535
387.764	0.0245	352.913	0.04033	352.956	0.4545
388.905	0.0245	353.95	0.04033	354	0.45575
390.053	0.0245	354.994	0.04033	355.044	0.457
391.194	0.0245	356.038	0.04033	356.087	0.45775
392.336	0.02475	357.075	0.04033	357.125	0.459
393.484	0.02475	358.119	0.04067	358.169	0.45975
394.625	0.02475	359.163	0.04067	359.206	0.46075
395.773	0.02475	360.2	0.04067	360.25	0.4625
396.914	0.02475	361.244	0.04067	361.294	0.4635
398.062	0.02475	362.288	0.041	362.337	0.46425
399.204	0.02475	363.325	0.041	363.375	0.46525
400.352	0.025	364.369	0.041	364.419	0.46625
401.5	0.025	365.413	0.04133	365.456	0.46775
402.641	0.025	366.45	0.04133	366.5	0.469
403.789	0.025	367.494	0.04133	367.544	0.46975
404.931	0.025	368.538	0.04133	368.587	0.47175
406.079	0.02525	369.575	0.04167	369.625	0.47275
407.227	0.02525	370.619	0.04167	370.669	0.4745
408.368	0.02525	371.663	0.04167	371.706	0.475
409.516	0.02525	372.7	0.04167	372.75	0.47675
410.664	0.0255	373.744	0.042	373.794	0.4775
411.806	0.0255	374.788	0.042	374.831	0.4795
412.954	0.0255	375.825	0.042	375.875	0.48075
414.095	0.0255	376.869	0.04233	376.919	0.4815
415.243	0.0255	377.913	0.04233	377.956	0.4825
416.391	0.0255	378.956	0.04233	379	0.484
417.539	0.0255	379.994	0.04233	380.044	0.48475
418.681	0.0255	381.038	0.04233	381.087	0.48675
419.829	0.0255	382.075	0.04233	382.125	0.48775
420.977	0.0255	383.119	0.04267	383.169	0.489
422.118	0.0255	384.163	0.04267	384.206	0.48975
423.266	0.02575	385.2	0.043	385.25	0.49125
424.414	0.02625	386.244	0.043	386.294	0.492
425.556	0.027	387.281	0.043	387.331	0.49325
426.704	0.027	388.325	0.04333	388.375	0.49475
427.845	0.027	389.369	0.04333	389.419	0.497
428.993	0.02675	390.406	0.04333	390.462	0.49775
430.141	0.0265	391.475	0.04367	391.5	0.49875
431.283	0.0265	392.512	0.04367	392.538	0.4995
432.431	0.0265	393.55	0.04367	393.581	0.5005
433.579	0.0265	394.594	0.04367	394.625	0.50225
434.72	0.0265	395.631	0.04367	395.669	0.50225
435.868	0.0265	396.675	0.04367	396.706	0.50425
437.016	0.0265	397.712	0.04367	397.75	0.50525
438.158	0.0265	398.756	0.04367	398.794	0.50625
439.306	0.0265	399.794	0.04367	399.831	0.5075
440.454	0.0265	400.831	0.04367	400.875	0.50925
441.595	0.02625	401.875	0.04367	401.919	0.5105
442.743	0.0265	402.919	0.045	402.956	0.5115
443.891	0.0265	403.956	0.04367	404	0.51275
445.039	0.0265	405	0.04367	405.044	0.51375
446.181	0.02675	406.038	0.044	406.081	0.51625
447.329	0.02675	407.081	0.04533	407.125	0.51625
448.47	0.02675	408.119	0.04433	408.169	0.51725
449.618	0.02675	409.163	0.044	409.212	0.51875
450.759	0.02675	410.206	0.04433	410.25	0.52025
451.908	0.02675	411.244	0.04567	411.294	0.5215
453.056	0.02675	412.288	0.04633	412.331	0.523
454.197	0.02675	413.331	0.046	413.375	0.5235
455.345	0.02675	414.369	0.046	414.419	0.525
456.493	0.02675	415.413	0.046	415.456	0.5265
457.634	0.027	416.45	0.04567	416.5	0.52725
458.783	0.027	417.494	0.04567	417.544	0.529
459.931	0.027	418.538	0.04567	418.587	0.53
461.072	0.027	419.581	0.04567	419.625	0.53125
462.22	0.027	420.619	0.04567	420.663	0.53175
463.368	0.027	421.656	0.046	421.712	0.53325
464.516	0.027	422.706	0.046	422.75	0.5335
465.658	0.027	423.744	0.046	423.794	0.53525
466.806	0.027	424.788	0.046	424.837	0.536
467.954	0.027	425.825	0.046	425.875	0.537
469.095	0.027	426.869	0.046	426.919	0.53825
470.243	0.02725	427.913	0.04633	427.956	0.5395
471.391	0.02725	428.95	0.04633	429	0.54125
472.533	0.02725	429.994	0.04633	430.044	0.54275
473.681	0.02725	431.038	0.04633	431.081	0.54325
474.822	0.02725	432.075	0.04667	432.125	0.5445
475.97	0.0275	433.119	0.04667	433.169	0.546
477.118	0.0275	434.156	0.04667	434.206	0.548
478.266	0.0275	435.2	0.04667	435.25	0.5485
479.408	0.0275	436.244	0.047	436.294	0.551
480.556	0.02775	437.288	0.047	437.337	0.55225
481.704	0.02775	438.331	0.047	438.375	0.55325
482.845	0.02775	439.369	0.04733	439.419	0.555
483.993	0.02775	440.413	0.04733	440.462	0.5565
485.141	0.028	441.45	0.04733	441.5	0.55675
486.283	0.028	442.494	0.04733	442.544	0.55825
487.431	0.028	443.538	0.04733	443.581	0.56
488.572	0.028	444.575	0.04733	444.625	0.56075
489.72	0.028	445.619	0.04733	445.669	0.56175
490.868	0.028	446.663	0.04733	446.706	0.56275
492.009	0.028	447.7	0.04767	447.75	0.56425
493.158	0.028	448.744	0.04767	448.788	0.56525
494.306	0.028	449.781	0.04767	449.831	0.56575
495.447	0.028	450.825	0.04767	450.875	0.56725
496.595	0.02825	451.869	0.04767	451.913	0.569
497.743	0.02825	452.906	0.04767	452.962	0.56925
498.891	0.02825	453.95	0.048	454	0.5705
500.033	0.02825	454.994	0.048	455.044	0.572
501.181	0.0285	456.038	0.04833	456.081	0.57275
502.322	0.02825	457.075	0.04833	457.125	0.574
503.47	0.02825	458.119	0.04833	458.169	0.57575
504.618	0.0285	459.163	0.04933	459.206	0.57675
505.759	0.0285	460.2	0.04833	460.25	0.578
506.908	0.0285	461.244	0.04833	461.288	0.579
508.049	0.02875	462.281	0.04833	462.331	0.581
509.204	0.02875	463.325	0.04867	463.375	0.58225
510.345	0.02875	464.369	0.04867	464.419	0.58325
511.493	0.02875	465.406	0.04967	465.456	0.585
512.641	0.02875	466.45	0.04933	466.5	0.58625
513.783	0.029	467.488	0.05067	467.538	0.5875
514.931	0.029	468.538	0.05033	468.581	0.58875
516.079	0.029	469.575	0.05033	469.625	0.58975
517.22	0.029	470.619	0.05033	470.669	0.59125
518.368	0.029	471.663	0.05	471.706	0.5925
519.509	0.029	472.7	0.05	472.75	0.59325
520.658	0.02925	473.744	0.05033	473.794	0.5945
521.806	0.02925	474.788	0.05033	474.831	0.5955
522.947	0.02925	475.825	0.05033	475.875	0.59725
524.095	0.02925	476.869	0.051	476.919	0.59875
525.236	0.02925	477.906	0.05033	477.956	0.59975
526.384	0.02925	478.95	0.05033	479	0.602
527.533	0.0295	479.994	0.05067	480.038	0.6025
528.681	0.0295	481.031	0.05067	481.081	0.604
529.822	0.0295	482.075	0.05067	482.125	0.60525
530.97	0.0295	483.113	0.05067	483.163	0.6065
532.118	0.0295	484.156	0.051	484.206	0.60775
533.259	0.02975	485.2	0.051	485.25	0.60925
534.408	0.02975	486.244	0.051	486.294	0.6105
535.556	0.02975	487.288	0.051	487.331	0.61175
536.697	0.02975	488.325	0.051	488.375	0.613
537.845	0.02975	489.369	0.051	489.419	0.6145
538.993	0.02975	490.413	0.05133	490.456	0.61575
540.134	0.02975	491.45	0.05133	491.5	0.617
541.283	0.02975	492.494	0.05133	492.544	0.61725
542.424	0.02975	493.538	0.05133	493.581	0.61925
543.579	0.02975	494.575	0.05133	494.625	0.62125
544.72	0.02975	495.619	0.05133	495.663	0.62225
545.868	0.02975	496.663	0.05133	496.706	0.62325
547.016	0.02975	497.7	0.05133	497.75	0.62375
548.158	0.02975	498.744	0.05167	498.794	0.6255
549.306	0.03	499.781	0.05167	499.831	0.627
550.447	0.03025	500.825	0.05167	500.875	0.62825
551.595	0.03025	501.869	0.052	501.913	0.6295
552.743	0.03025	502.906	0.052	502.956	0.63075
553.884	0.03025	503.95	0.05233	504	0.63225
555.033	0.0305	504.994	0.05233	505.044	0.63275
556.181	0.0305	506.031	0.05233	506.081	0.63475
557.322	0.0305	507.075	0.05233	507.125	0.63625
558.47	0.0305	508.119	0.05233	508.163	0.63725
559.618	0.0305	509.156	0.05267	509.206	0.63875
560.759	0.0305	510.2	0.05267	510.25	0.64025
561.908	0.0305	511.244	0.05267	511.288	0.6415
563.056	0.0305	512.281	0.05267	512.331	0.64275
564.197	0.0305	513.325	0.053	513.375	0.64425
565.345	0.03075	514.369	0.053	514.413	0.64475
566.493	0.03075	515.406	0.053	515.456	0.6465
567.634	0.03075	516.45	0.05333	516.5	0.64775
568.783	0.0315	517.494	0.05333	517.538	0.64825
569.931	0.03075	518.531	0.05367	518.581	0.64975
571.072	0.03075	519.575	0.05367	519.625	0.65075
572.22	0.03075	520.619	0.05367	520.669	0.652
573.368	0.03075	521.663	0.054	521.706	0.6535
574.516	0.031	522.7	0.054	522.75	0.65525
575.658	0.031	523.744	0.054	523.794	0.65525
576.799	0.031	524.781	0.054	524.831	0.65775
577.954	0.031	525.825	0.05433	525.875	0.658
579.095	0.03125	526.869	0.05433	526.919	0.66
580.236	0.03125	527.906	0.05433	527.956	0.6615
581.384	0.03125	528.95	0.05433	529	0.66275
582.533	0.03125	529.994	0.05467	530.038	0.6635
583.681	0.03125	531.031	0.05467	531.081	0.666
584.822	0.0315	532.075	0.055	532.125	0.6675
585.97	0.0315	533.119	0.055	533.163	0.66975
587.118	0.0315	534.156	0.055	534.206	0.66975
588.259	0.0315	535.2	0.055	535.25	0.6715
589.408	0.03175	536.244	0.055	536.294	0.67325
590.556	0.03175	537.281	0.055	537.331	0.675
591.697	0.03175	538.325	0.055	538.375	0.6765
592.845	0.03175	539.369	0.05533	539.419	0.67775
593.993	0.032	540.406	0.05533	540.456	0.679
595.134	0.032	541.45	0.05533	541.5	0.6805
596.283	0.032	542.494	0.05733	542.538	0.682
597.431	0.032	543.531	0.05567	543.581	0.68275
598.572	0.032	544.575	0.05533	544.625	0.68425
599.72	0.032	545.619	0.05533	545.663	0.68575
600.868	0.03225	546.656	0.05567	546.712	0.686
602.009	0.03225	547.7	0.05567	547.75	0.6875
603.158	0.03225	548.744	0.056	548.794	0.689
604.306	0.03225	549.788	0.056	549.831	0.68925
605.447	0.03225	550.819	0.056	550.869	0.691
606.595	0.03225	551.869	0.05633	551.919	0.69175
607.736	0.03225	552.906	0.05633	552.956	0.693
608.884	0.0325	553.944	0.05667	554	0.6945
610.033	0.0325	554.994	0.05667	555.038	0.69625
611.174	0.0325	556.031	0.05667	556.081	0.69675
612.329	0.0325	557.075	0.057	557.125	0.69875
613.47	0.03275	558.119	0.057	558.163	0.70075
614.611	0.03275	559.156	0.05733	559.206	0.702
615.766	0.03275	560.2	0.05733	560.25	0.703
616.908	0.03275	561.237	0.05733	561.288	0.7045
618.049	0.03275	562.281	0.05733	562.331	0.70675
619.197	0.03275	563.325	0.05767	563.369	0.7085
620.345	0.03275	564.362	0.05767	564.413	0.70875
621.493	0.03275	565.406	0.05767	565.456	0.71
622.634	0.03275	566.45	0.058	566.5	0.7115
623.783	0.03275	567.494	0.058	567.544	0.713
624.931	0.03275	568.531	0.058	568.581	0.7135
626.072	0.033	569.575	0.05833	569.625	0.715
627.22	0.033	570.619	0.05833	570.663	0.717
628.368	0.033	571.656	0.05833	571.706	0.718
629.509	0.033	572.7	0.05867	572.75	0.71875
630.658	0.033	573.744	0.05867	573.788	0.72025
631.799	0.033	574.781	0.05867	574.831	0.72175
632.947	0.033	575.825	0.05867	575.875	0.72325
634.095	0.03325	576.862	0.05867	576.913	0.72375
635.236	0.03325	577.906	0.05867	577.956	0.726
636.384	0.03325	578.95	0.059	579	0.72675
637.533	0.03325	579.994	0.059	580.044	0.729
638.681	0.0335	581.031	0.059	581.081	0.72975
639.822	0.0335	582.075	0.05933	582.125	0.731
640.97	0.0335	583.119	0.05933	583.163	0.73325
642.111	0.03375	584.156	0.05933	584.206	0.734
643.259	0.03375	585.194	0.05933	585.25	0.73525
644.408	0.03375	586.244	0.05967	586.288	0.737
645.549	0.03375	587.281	0.05967	587.331	0.7385
646.697	0.03375	588.325	0.06067	588.375	0.7405
647.845	0.03375	589.362	0.06167	589.413	0.7415
648.986	0.03375	590.406	0.06133	590.456	0.74275
650.141	0.034	591.45	0.06133	591.494	0.744
651.283	0.034	592.487	0.061	592.538	0.74575
652.431	0.034	593.531	0.06133	593.581	0.74675
653.572	0.034	594.575	0.06133	594.619	0.748
654.72	0.034	595.612	0.06133	595.669	0.74975
655.868	0.0355	596.663	0.06133	596.706	0.7505
657.009	0.0355	597.7	0.06133	597.744	0.752
658.158	0.035	598.744	0.06133	598.788	0.75275
659.299	0.0335	599.781	0.06133	599.831	0.75475
660.447	0.03475	600.825	0.06133	600.875	0.756
661.595	0.03475	601.862	0.06133	601.913	0.7575
662.736	0.0355	602.906	0.06167	602.975	0.75875
663.884	0.0355	603.95	0.06167	604.013	0.76
665.033	0.034	604.987	0.062	605.056	0.76125
666.181	0.03425	606.031	0.062	606.094	0.76325
667.322	0.03425	607.075	0.062	607.138	0.76475
668.47	0.0345	608.112	0.062	608.175	0.766
669.618	0.0345	609.156	0.06233	609.219	0.76725
670.759	0.0345	610.194	0.06233	610.256	0.7685
671.908	0.03475	611.244	0.06233	611.3	0.76975
673.049	0.03475	612.281	0.06233	612.337	0.7715
674.197	0.03575	613.325	0.06267	613.381	0.7715
675.345	0.03475	614.369	0.06267	614.425	0.77375
676.486	0.035	615.406	0.06267	615.462	0.77525
677.634	0.035	616.444	0.06267	616.5	0.77675
678.783	0.035	617.494	0.06267	617.544	0.77725
679.924	0.03525	618.531	0.063	618.581	0.7785
681.079	0.03525	619.575	0.063	619.625	0.78
682.22	0.03525	620.612	0.063	620.669	0.781
683.361	0.03525	621.656	0.063	621.706	0.7835
684.509	0.0355	622.7	0.06333	622.75	0.78475
685.658	0.0355	623.737	0.06333	623.794	0.786
686.799	0.0355	624.781	0.06333	624.831	0.7885
687.947	0.0355	625.825	0.06367	625.875	0.78975
689.095	0.0355	626.862	0.06367	626.919	0.79
690.236	0.0355	627.906	0.06367	627.956	0.792
691.384	0.0355	628.95	0.064	629	0.79425
692.533	0.0355	629.987	0.064	630.038	0.79475
693.674	0.03575	631.031	0.064	631.081	0.796
694.822	0.03575	632.075	0.06467	632.125	0.7975
695.97	0.03575	633.112	0.065	633.163	0.79925
697.111	0.03575	634.156	0.066	634.206	0.80075
698.259	0.03575	635.2	0.066	635.25	0.80225
699.401	0.037	636.237	0.06567	636.288	0.80425
700.556	0.03575	637.281	0.06567	637.331	0.80575
701.697	0.036	638.325	0.06567	638.369	0.80725
702.845	0.036	639.362	0.06567	639.413	0.809
703.986	0.036	640.406	0.066	640.456	0.8095
705.134	0.036	641.45	0.066	641.5	0.81125
706.283	0.036	642.494	0.066	642.544	0.813
707.431	0.03625	643.531	0.06567	643.581	0.81425
708.572	0.0365	644.575	0.06567	644.625	0.815
709.72	0.03775	645.619	0.066	645.663	0.8165
710.861	0.0375	646.656	0.066	646.706	0.81775
712.009	0.0375	647.7	0.066	647.75	0.81875
713.158	0.03725	648.737	0.06633	648.788	0.8205
714.299	0.03725	649.781	0.06633	649.831	0.822
715.447	0.03725	650.825	0.06633	650.869	0.82325
716.588	0.03725	651.862	0.06633	651.913	0.8235
717.736	0.037	652.906	0.06633	652.956	0.8255
718.884	0.037	653.95	0.06633	653.994	0.82725
720.033	0.03725	654.987	0.06633	655.038	0.82775
721.181	0.03725	656.031	0.06667	656.081	0.829
722.322	0.03725	657.075	0.06667	657.119	0.83125
723.47	0.03725	658.112	0.06667	658.163	0.83225
724.618	0.03725	659.156	0.06667	659.206	0.8345
725.759	0.03725	660.2	0.06733	660.244	0.83525
726.908	0.03725	661.237	0.06767	661.288	0.83675
728.056	0.03725	662.281	0.06733	662.331	0.8385
729.197	0.0375	663.325	0.067	663.375	0.84075
730.366	0.03675	664.369	0.06733	664.413	0.8415
731.514	0.03675	665.406	0.06833	665.456	0.843
732.655	0.03675	666.45	0.06933	666.494	0.845
733.803	0.037	667.487	0.06767	667.538	0.846
734.944	0.037	668.531	0.069	668.581	0.84725
736.086	0.03725	669.575	0.069	669.619	0.84875
737.234	0.03725	670.612	0.06867	670.663	0.85075
738.382	0.03725	671.656	0.06867	671.706	0.85175
739.523	0.0375	672.694	0.06867	672.744	0.853
740.664	0.0375	673.737	0.069	673.788	0.85425
741.812	0.0375	674.781	0.069	674.831	0.856
742.961	0.03775	675.819	0.069	675.869	0.85725
744.102	0.03775	676.862	0.06933	676.913	0.858
745.25	0.03775	677.906	0.06933	677.956	0.86025
746.398	0.038	678.944	0.06933	678.994	0.862
747.539	0.038	679.994	0.06967	680.038	0.86275
748.688	0.038	681.031	0.06967	681.081	0.8645
749.836	0.038	682.075	0.06967	682.125	0.86575
750.977	0.03825	683.112	0.07	683.163	0.86825
752.118	0.03825	684.156	0.07	684.206	0.86925
753.266	0.03825	685.2	0.07	685.244	0.8705
754.414	0.03825	686.237	0.07	686.288	0.87275
755.562	0.03825	687.281	0.07	687.331	0.87425
756.704	0.03825	688.325	0.07	688.369	0.875
757.852	0.03825	689.362	0.07	689.413	0.877
759	0.03825	690.406	0.07	690.456	0.8785
760.141	0.03825	691.45	0.07033	691.494	0.88
761.289	0.0385	692.487	0.07033	692.538	0.88175
762.438	0.0385	693.531	0.07033	693.581	0.8825
763.579	0.0385	694.575	0.07067	694.625	0.88425
764.727	0.0385	695.619	0.07067	695.663	0.88575
765.875	0.0385	696.656	0.07067	696.706	0.88725
767.016	0.03875	697.7	0.07067	697.75	0.88875
768.164	0.03875	698.737	0.071	698.788	0.88925
769.312	0.039	699.781	0.07133	699.831	0.891
770.461	0.03875	700.825	0.07133	700.869	0.89225
771.602	0.03875	701.862	0.07133	701.913	0.8935
772.75	0.03875	702.913	0.07167	702.956	0.89575
773.898	0.039	703.95	0.07167	703.994	0.89675
775.039	0.039	704.994	0.07167	705.038	0.89825
776.188	0.03925	706.038	0.072	706.075	0.89975
777.336	0.03925	707.094	0.072	707.119	0.90125
778.484	0.03925	708.138	0.07233	708.163	0.9025
779.625	0.03925	709.175	0.07233	709.206	0.90425
780.773	0.0395	710.212	0.07233	710.25	0.90525
781.921	0.0395	711.256	0.07267	711.288	0.907
783.062	0.0395	712.3	0.073	712.331	0.90875
784.211	0.0395	713.337	0.073	713.369	0.91
785.359	0.03975	714.375	0.073	714.413	0.91175
786.5	0.03975	715.419	0.07467	715.456	0.91325
787.648	0.03975	716.462	0.07467	716.494	0.91475
788.796	0.04	717.5	0.07467	717.538	0.916
789.944	0.04	718.544	0.07433	718.581	0.91775
791.086	0.04	719.581	0.07433	719.619	0.9195
792.234	0.04	720.625	0.07433	720.663	0.9205
793.382	0.04	721.669	0.074	721.7	0.92225
794.523	0.04025	722.706	0.074	722.744	0.9235
795.671	0.04025	723.75	0.07433	723.788	0.925
796.819	0.04025	724.788	0.07433	724.831	0.92725
797.961	0.04025	725.831	0.07433	725.869	0.92875
799.109	0.04025	726.875	0.07467	726.913	0.9305
800.257	0.0405	727.913	0.07467	727.956	0.932
801.405	0.0405	728.956	0.07467	728.994	0.93325
802.546	0.0405	730	0.07467	730.038	0.93475
803.694	0.04075	731.044	0.075	731.081	0.93575
804.842	0.04075	732.081	0.075	732.119	0.9385
805.984	0.04075	733.125	0.075	733.163	0.93925
807.132	0.04075	734.169	0.07533	734.2	0.9415
808.28	0.041	735.206	0.077	735.244	0.9435
809.421	0.041	736.25	0.077	736.288	0.94525
810.569	0.041	737.294	0.077	737.325	0.94725
811.717	0.041	738.331	0.077	738.375	0.9485
812.859	0.041	739.375	0.077	739.413	0.95
814.007	0.041	740.419	0.077	740.456	0.95175
815.155	0.041	741.456	0.077	741.494	0.953
816.303	0.041	742.5	0.077	742.538	0.95425
817.444	0.041	743.544	0.077	743.581	0.95525
818.592	0.04125	744.581	0.077	744.619	0.95725
819.741	0.04125	745.625	0.077	745.663	0.9585
820.889	0.04125	746.669	0.077	746.7	0.95975
822.03	0.04125	747.712	0.07733	747.744	0.961
823.178	0.04125	748.75	0.07733	748.788	0.963
824.326	0.04125	749.794	0.07733	749.831	0.96475
825.467	0.04125	750.837	0.07767	750.869	0.96675
826.616	0.04125	751.875	0.07767	751.913	0.9675
827.764	0.04125	752.919	0.07767	752.956	0.9695
828.905	0.0415	753.962	0.07767	753.994	0.97075
830.053	0.0415	755.006	0.07767	755.038	0.97275
831.194	0.0415	756.044	0.07767	756.081	0.97425
832.342	0.0415	757.087	0.078	757.119	0.97575
833.491	0.04175	758.131	0.078	758.163	0.97675
834.639	0.04175	759.169	0.078	759.206	0.97975
835.787	0.04175	760.212	0.07833	760.244	0.9805
836.928	0.04175	761.25	0.07833	761.288	0.98175
838.076	0.042	762.294	0.07867	762.331	0.98375
839.224	0.042	763.337	0.07867	763.369	0.9855
840.366	0.04275	764.381	0.07867	764.413	0.987
841.514	0.042	765.425	0.079	765.456	0.988
842.662	0.042	766.462	0.079	766.494	0.98925
843.803	0.04225	767.506	0.079	767.538	0.99075
844.951	0.0425	768.544	0.07933	768.575	0.9925
846.099	0.0425	769.587	0.07933	769.619	0.99475
847.241	0.0425	770.631	0.07933	770.663	0.9955
848.389	0.0425	771.675	0.07933	771.706	0.997
849.537	0.043	772.712	0.07967	772.744	0.9995
850.678	0.04325	773.756	0.07967	773.788	1.00125
851.826	0.042	774.8	0.08067	774.831	1.0025
852.974	0.04225	775.844	0.08	775.869	1.00375
854.122	0.04225	776.881	0.08	776.913	1.0065
855.271	0.0425	777.925	0.08033	777.956	1.0075
856.412	0.0425	778.969	0.08067	778.994	1.0095
857.56	0.04275	780.006	0.08067	780.038	1.01075
858.708	0.04275	781.05	0.081	781.081	1.01275
859.849	0.04275	782.094	0.081	782.119	1.0145
860.997	0.04275	783.131	0.08133	783.163	1.01625
862.146	0.043	784.175	0.08133	784.206	1.01875
863.287	0.04325	785.212	0.08133	785.244	1.01975
864.435	0.04425	786.256	0.08133	786.288	1.02175
865.583	0.04425	787.3	0.08133	787.325	1.024
866.724	0.044	788.344	0.08167	788.369	1.025
867.872	0.044	789.388	0.083	789.413	1.02825
869.021	0.044	790.425	0.08367	790.456	1.02925
870.162	0.044	791.469	0.08367	791.494	1.0305
871.31	0.044	792.513	0.08333	792.538	1.0315
872.458	0.044	793.55	0.08333	793.575	1.033
873.599	0.044	794.594	0.08333	794.619	1.035
874.747	0.044	795.638	0.08333	795.663	1.03625
875.896	0.044	796.675	0.08333	796.706	1.0375
877.044	0.044	797.719	0.08333	797.744	1.03925
878.185	0.044	798.763	0.08333	798.788	1.04075
879.333	0.044	799.806	0.08333	799.831	1.04175
880.481	0.044	800.844	0.08367	800.875	1.04375
881.629	0.044	801.888	0.08367	801.913	1.04525
882.771	0.044	802.925	0.08367	802.956	1.047
883.919	0.044	803.969	0.08367	804	1.0485
885.067	0.044	805.013	0.084	805.038	1.05025
886.215	0.044	806.056	0.08533	806.081	1.052
887.356	0.04425	807.1	0.08533	807.125	1.054
888.504	0.04425	808.138	0.08533	808.163	1.05625
889.653	0.045	809.181	0.08533	809.206	1.05625
890.794	0.0445	810.225	0.08533	810.25	1.05875
891.942	0.044	811.263	0.08533	811.294	1.0615
893.09	0.04425	812.306	0.08533	812.331	1.0625
894.231	0.04425	813.35	0.08533	813.375	1.06425
895.379	0.0445	814.394	0.08533	814.419	1.066
896.528	0.04475	815.431	0.08533	815.456	1.0675
897.669	0.04475	816.469	0.08533	816.5	1.069
898.817	0.045	817.513	0.08533	817.544	1.0705
899.965	0.045	818.556	0.08533	818.581	1.07275
901.113	0.045	819.6	0.08567	819.625	1.074
902.254	0.045	820.644	0.086	820.663	1.0755
903.403	0.045	821.681	0.086	821.706	1.0775
904.551	0.04525	822.725	0.086	822.75	1.07925
905.692	0.04525	823.769	0.086	823.794	1.08025
906.84	0.04525	824.806	0.08633	824.837	1.0825
907.988	0.04525	825.85	0.08633	825.875	1.0845
909.129	0.04525	826.894	0.08667	826.919	1.086
910.278	0.04525	827.938	0.08667	827.956	1.08725
911.426	0.0455	828.975	0.08667	829	1.0895
912.567	0.0455	830.019	0.087	830.044	1.09125
913.715	0.0455	831.062	0.087	831.081	1.093
914.863	0.04575	832.1	0.08833	832.131	1.095
916.011	0.04575	833.144	0.089	833.169	1.097
917.153	0.04575	834.188	0.089	834.212	1.09925
918.301	0.04575	835.231	0.089	835.256	1.101
919.449	0.046	836.269	0.089	836.294	1.10275
920.597	0.046	837.312	0.089	837.337	1.10525
921.738	0.046	838.356	0.089	838.375	1.106
922.886	0.046	839.394	0.089	839.419	1.10825
924.034	0.04625	840.438	0.089	840.462	1.10975
925.176	0.04625	841.481	0.089	841.5	1.112
926.324	0.04625	842.519	0.089	842.544	1.1135
927.472	0.04625	843.562	0.089	843.587	1.115
928.613	0.0465	844.606	0.089	844.631	1.11675
929.761	0.0465	845.65	0.089	845.675	1.11775
930.909	0.0465	846.688	0.089	846.712	1.11925
932.051	0.0465	847.731	0.08933	847.756	1.12025
933.199	0.04675	848.775	0.08933	848.794	1.122
934.347	0.04675	849.812	0.08967	849.844	1.12475
935.495	0.04675	850.856	0.08967	850.881	1.1265
936.636	0.047	851.894	0.09	851.925	1.1285
937.784	0.04725	852.938	0.09067	852.969	1.1305
938.933	0.047	853.981	0.092	854.006	1.1325
940.074	0.047	855.025	0.09167	855.05	1.1335
941.222	0.047	856.069	0.09167	856.087	1.135
942.37	0.047	857.106	0.09167	857.131	1.13675
943.511	0.047	858.15	0.09133	858.175	1.13825
944.659	0.04725	859.194	0.09133	859.212	1.14125
945.808	0.04725	860.231	0.09167	860.263	1.14175
946.956	0.04725	861.275	0.09167	861.3	1.14375
948.097	0.04725	862.319	0.09167	862.337	1.145
949.245	0.0475	863.356	0.09167	863.388	1.1475
950.393	0.0475	864.4	0.092	864.425	1.1485
951.534	0.0475	865.444	0.092	865.469	1.15025
952.683	0.0475	866.487	0.092	866.506	1.15175
953.831	0.04775	867.525	0.09233	867.55	1.15425
954.979	0.0475	868.569	0.09233	868.594	1.15525
956.12	0.04775	869.612	0.09233	869.638	1.15725
957.268	0.04775	870.65	0.09267	870.681	1.159
958.416	0.04775	871.694	0.09267	871.719	1.16075
959.558	0.04775	872.737	0.093	872.763	1.16225
960.706	0.048	873.775	0.093	873.806	1.164
961.854	0.048	874.819	0.093	874.844	1.16675
962.995	0.048	875.862	0.093	875.888	1.168
964.143	0.04825	876.906	0.093	876.925	1.16975
965.291	0.04825	877.944	0.09567	877.969	1.1715
966.439	0.04825	878.987	0.09533	879.013	1.1745
967.581	0.04825	880.031	0.09533	880.05	1.176
968.729	0.04825	881.069	0.095	881.1	1.178
969.877	0.0485	882.112	0.095	882.138	1.18025
971.018	0.0485	883.156	0.095	883.181	1.18225
972.166	0.0485	884.2	0.095	884.225	1.185
973.314	0.0485	885.237	0.095	885.263	1.18725
974.456	0.04875	886.281	0.095	886.306	1.18825
975.604	0.04875	887.319	0.095	887.344	1.19125
976.752	0.04875	888.362	0.095	888.388	1.192
977.9	0.049	889.406	0.095	889.431	1.194
979.041	0.049	890.45	0.09533	890.469	1.1955
980.189	0.04925	891.487	0.09567	891.519	1.197
981.337	0.0495	892.531	0.09567	892.556	1.1985
982.479	0.04925	893.575	0.09567	893.6	1.2
983.627	0.04925	894.619	0.096	894.638	1.20175
984.775	0.04925	895.656	0.096	895.681	1.20375
985.916	0.0495	896.7	0.09633	896.725	1.20525
987.064	0.0495	897.744	0.09633	897.763	1.20675
988.212	0.0495	898.781	0.09667	898.812	1.20825
989.361	0.04975	899.825	0.09667	899.85	1.2105
990.502	0.04975	900.869	0.09667	900.894	1.21225
991.65	0.04975	901.906	0.09667	901.931	1.214
992.798	0.04975	902.956	0.097	902.975	1.216
993.939	0.04975	903.994	0.097	904.019	1.21725
995.094	0.04975	905.031	0.09867	905.062	1.21975
996.236	0.04975	906.075	0.09733	906.1	1.22175
997.377	0.04975	907.119	0.097	907.144	1.22325
998.525	0.04975	908.163	0.09733	908.188	1.225
999.673	0.05	909.2	0.09733	909.225	1.22675
1000.82	0.04975	910.244	0.09967	910.269	1.22825
1001.96	0.05	911.288	0.09933	911.306	1.2305
1003.11	0.05	912.325	0.09933	912.35	1.2325
1004.26	0.05	913.369	0.09933	913.394	1.23475
1005.4	0.05025	914.413	0.09933	914.438	1.23625
1006.55	0.05025	915.45	0.09933	915.475	1.2375
1007.7	0.05025	916.494	0.09933	916.519	1.24025
1008.84	0.0505	917.538	0.09933	917.581	1.242
1009.99	0.0505	918.581	0.09967	918.619	1.2435
1011.13	0.0505	919.619	0.09967	919.663	1.24525
1012.27	0.0505	920.663	0.09967	920.706	1.24675
1013.42	0.05075	921.706	0.1	921.744	1.249
1014.57	0.05075	922.744	0.1	922.781	1.25125
1015.72	0.051	923.794	0.10033	923.825	1.25325
1016.86	0.051	924.831	0.10033	924.862	1.255
1018.02	0.051	925.875	0.10033	925.906	1.25625
1019.16	0.051	926.913	0.10033	926.95	1.25925
1020.3	0.05125	927.956	0.10067	927.987	1.26075
1021.45	0.05125	929	0.10067	929.031	1.26175
1022.59	0.05125	930.038	0.10067	930.069	1.26375
1023.74	0.0515	931.081	0.101	931.112	1.26625
1024.88	0.0515	932.125	0.101	932.15	1.26875
1026.03	0.0515	933.163	0.10133	933.194	1.27
1027.18	0.0515	934.206	0.10133	934.237	1.2725
1028.32	0.0515	935.25	0.10167	935.275	1.27475
1029.48	0.05175	936.294	0.103	936.319	1.27675
1030.61	0.05175	937.331	0.10367	937.362	1.27975
1031.76	0.052	938.375	0.10333	938.4	1.281
1032.91	0.052	939.419	0.10333	939.444	1.28275
1034.06	0.052	940.456	0.10333	940.487	1.284
1035.2	0.052	941.5	0.10333	941.531	1.28625
1036.34	0.052	942.544	0.10333	942.569	1.28725
1037.49	0.05225	943.581	0.10333	943.612	1.28975
1038.64	0.05225	944.625	0.10333	944.656	1.2925
1039.78	0.05225	945.669	0.10367	945.694	1.29375
1040.93	0.05225	946.706	0.10367	946.737	1.296
1042.08	0.0525	947.75	0.10367	947.775	1.297
1043.23	0.0525	948.794	0.10367	948.819	1.2995
1044.37	0.0525	949.837	0.104	949.862	1.301
1045.52	0.0525	950.875	0.104	950.906	1.30375
1046.66	0.0525	951.919	0.10433	951.944	1.3055
1047.81	0.05275	952.962	0.10433	952.987	1.30725
1048.95	0.05275	954	0.10433	954.031	1.30825
1050.1	0.05275	955.044	0.10433	955.069	1.31
1051.24	0.053	956.087	0.10467	956.112	1.313
1052.39	0.053	957.131	0.10467	957.156	1.315
1053.54	0.053	958.169	0.10467	958.194	1.31625
1054.69	0.053	959.212	0.105	959.237	1.31825
1055.83	0.053	960.256	0.105	960.281	1.32075
1056.98	0.05325	961.294	0.10533	961.319	1.3225
1058.12	0.05325	962.337	0.10567	962.362	1.325
1059.27	0.05325	963.381	0.10567	963.406	1.32575
1060.41	0.05325	964.419	0.106	964.45	1.32825
1061.56	0.05325	965.462	0.106	965.487	1.329
1062.71	0.0535	966.506	0.10767	966.531	1.33125
1063.85	0.0535	967.55	0.10833	967.575	1.3335
1065	0.05375	968.587	0.10833	968.612	1.335
1066.15	0.05375	969.631	0.108	969.656	1.33725
1067.29	0.05375	970.675	0.108	970.7	1.33925
1068.44	0.054	971.712	0.108	971.737	1.34075
1069.59	0.054	972.756	0.108	972.781	1.34275
1070.73	0.054	973.8	0.108	973.825	1.34525
1071.87	0.054	974.844	0.108	974.869	1.34675
1073.02	0.054	975.888	0.108	975.906	1.35
1074.16	0.054	976.925	0.108	976.95	1.35175
1075.31	0.05425	977.969	0.108	977.994	1.354
1076.46	0.05425	979.006	0.10833	979.031	1.35675
1077.63	0.05425	980.05	0.10833	980.075	1.3585
1078.77	0.05425	981.094	0.10867	981.119	1.361
1079.92	0.0545	982.131	0.10867	982.163	1.363
1081.06	0.0545	983.175	0.109	983.2	1.366
1082.2	0.05475	984.219	0.109	984.244	1.36775
1083.35	0.05475	985.256	0.109	985.288	1.37025
1084.5	0.05475	986.3	0.10933	986.325	1.3715
1085.64	0.05475	987.344	0.10933	987.369	1.37425
1086.79	0.05475	988.388	0.10933	988.413	1.377
1087.93	0.055	989.425	0.10967	989.45	1.37925
1089.08	0.055	990.469	0.11	990.494	1.38075
1090.22	0.055	991.513	0.11	991.538	1.3825
1091.37	0.05525	992.55	0.11033	992.581	1.38425
1092.51	0.05525	993.6	0.11067	993.619	1.38575
1093.65	0.05525	994.638	0.11067	994.663	1.38725
1094.8	0.0555	995.681	0.111	995.706	1.38875
1095.95	0.0555	996.719	0.112	996.744	1.391
1097.09	0.0555	997.763	0.11133	997.788	1.3925
1098.24	0.0555	998.806	0.11267	998.831	1.39425
1099.39	0.0555	999.844	0.113	999.869	1.3965
1100.53	0.0555	1000.89	0.113	1000.91	1.399
1101.68	0.05575	1001.93	0.11267	1001.96	1.401
1102.82	0.0565	1002.97	0.11267	1003	1.403
1103.97	0.0555	1004.01	0.11267	1004.04	1.404
1105.12	0.05575	1005.06	0.113	1005.08	1.4065
1106.26	0.056	1006.1	0.113	1006.12	1.40925
1107.4	0.05575	1007.14	0.113	1007.16	1.41125
1108.55	0.056	1008.18	0.113	1008.21	1.41375
1109.7	0.056	1009.23	0.113	1009.25	1.41575
1110.84	0.05625	1010.26	0.11333	1010.29	1.41775
1111.99	0.05625	1011.31	0.11333	1011.33	1.42
1113.13	0.05625	1012.35	0.11333	1012.38	1.4225
1114.28	0.0565	1013.39	0.11367	1013.42	1.4235
1115.43	0.0565	1014.43	0.114	1014.46	1.42525
1116.57	0.0565	1015.48	0.114	1015.5	1.4275
1117.72	0.0565	1016.52	0.11433	1016.54	1.43025
1118.87	0.05675	1017.56	0.11433	1017.58	1.43175
1120.01	0.05675	1018.6	0.11433	1018.62	1.43375
1121.16	0.05675	1019.64	0.11467	1019.67	1.43575
1122.3	0.057	1020.68	0.11467	1020.71	1.438
1123.45	0.057	1021.73	0.115	1021.75	1.44075
1124.59	0.058	1022.79	0.115	1022.79	1.4425
1125.74	0.0585	1023.83	0.11533	1023.84	1.44425
1126.89	0.05825	1024.87	0.11533	1024.88	1.44675
1128.03	0.05825	1025.91	0.11567	1025.92	1.44825
1129.18	0.05825	1026.95	0.11567	1026.96	1.45125
1130.33	0.05825	1027.99	0.11567	1028	1.45325
1131.47	0.05825	1029.03	0.116	1029.04	1.455
1132.62	0.05825	1030.07	0.116	1030.09	1.457
1133.76	0.058	1031.11	0.11833	1031.12	1.4595
1134.91	0.058	1032.16	0.11833	1032.17	1.4625
1136.05	0.058	1033.19	0.11833	1033.21	1.46425
1137.2	0.058	1034.24	0.118	1034.26	1.466
1138.35	0.058	1035.28	0.118	1035.29	1.4685
1139.49	0.058	1036.32	0.118	1036.34	1.47025
1140.64	0.05825	1037.36	0.118	1037.38	1.473
1141.79	0.05825	1038.4	0.118	1038.42	1.47475
1142.93	0.05825	1039.44	0.11833	1039.46	1.47725
1144.08	0.05825	1040.48	0.11833	1040.5	1.48
1145.22	0.05825	1041.53	0.11833	1041.55	1.482
1146.37	0.05825	1042.57	0.11833	1042.59	1.48375
1147.51	0.0585	1043.61	0.11867	1043.63	1.48625
1148.67	0.0585	1044.65	0.11867	1044.67	1.488
1149.81	0.0585	1045.69	0.11867	1045.71	1.49
1150.95	0.0585	1046.73	0.119	1046.76	1.49225
1152.11	0.059	1047.78	0.119	1047.8	1.49425
1153.25	0.05975	1048.82	0.11933	1048.84	1.4965
1154.39	0.05975	1049.86	0.11933	1049.88	1.49875
1155.54	0.05975	1050.9	0.11933	1050.92	1.50075
1156.68	0.0595	1051.94	0.11933	1051.97	1.50275
1157.83	0.0595	1052.99	0.121	1053.01	1.50525
1158.97	0.0595	1054.03	0.12133	1054.05	1.508
1160.12	0.0595	1055.07	0.12133	1055.09	1.509
1161.27	0.0595	1056.11	0.12133	1056.13	1.51175
1162.41	0.0595	1057.15	0.12133	1057.17	1.5145
1163.57	0.0595	1058.19	0.12133	1058.22	1.5165
1164.71	0.05975	1059.23	0.12133	1059.26	1.518
1165.86	0.05975	1060.28	0.12133	1060.3	1.52075
1167	0.05975	1061.32	0.12133	1061.34	1.522
1168.14	0.05975	1062.36	0.12167	1062.38	1.52425
1169.29	0.06	1063.4	0.12167	1063.42	1.5265
1170.43	0.06	1064.44	0.12167	1064.47	1.5275
1171.58	0.06	1065.49	0.122	1065.51	1.52975
1172.73	0.06	1066.53	0.122	1066.55	1.53175
1173.88	0.06	1067.57	0.12233	1067.59	1.534
1175.03	0.06025	1068.61	0.12233	1068.64	1.53625
1176.17	0.06025	1069.65	0.12267	1069.68	1.539
1177.32	0.06025	1070.69	0.12267	1070.72	1.54125
1178.46	0.0605	1071.74	0.123	1071.76	1.54375
1179.61	0.0605	1072.78	0.123	1072.81	1.54625
1180.75	0.0605	1073.82	0.123	1073.84	1.5485
1181.9	0.0605	1074.86	0.123	1074.89	1.55075
1183.04	0.06075	1075.9	0.12333	1075.93	1.553
1184.19	0.06075	1076.94	0.12333	1076.97	1.5555
1185.33	0.06075	1077.99	0.12333	1078.01	1.55775
1186.49	0.061	1079.03	0.12367	1079.06	1.5595
1187.63	0.061	1080.07	0.124	1080.09	1.56225
1188.78	0.061	1081.11	0.124	1081.14	1.565
1189.92	0.061	1082.16	0.124	1082.18	1.568
1191.07	0.061	1083.19	0.12533	1083.22	1.57075
1192.21	0.061	1084.24	0.12633	1084.26	1.57325
1193.36	0.061	1085.28	0.12633	1085.31	1.57575
1194.5	0.06125	1086.32	0.12633	1086.35	1.57825
1195.65	0.06125	1087.36	0.126	1087.39	1.581
1196.8	0.06125	1088.41	0.126	1088.43	1.58325
1197.95	0.0615	1089.45	0.126	1089.47	1.58475
1199.09	0.0615	1090.49	0.12633	1090.51	1.58675
1200.24	0.0615	1091.53	0.127	1091.56	1.589
1201.39	0.06175	1092.58	0.126	1092.6	1.59125
1202.53	0.06175	1093.61	0.12633	1093.64	1.59375
1203.67	0.06175	1094.66	0.12633	1094.68	1.59525
1204.82	0.06175	1095.7	0.12667	1095.72	1.5975
1205.96	0.062	1096.74	0.127	1096.77	1.59875
1207.11	0.062	1097.79	0.128	1097.81	1.60125
1208.26	0.062	1098.83	0.12867	1098.85	1.6035
1209.41	0.06225	1099.87	0.12833	1099.89	1.60525
1210.55	0.06225	1100.91	0.12833	1100.93	1.608
1211.7	0.06225	1101.95	0.12833	1101.97	1.61
1212.84	0.0625	1102.99	0.12833	1103.02	1.6125
1213.99	0.0625	1104.03	0.12833	1104.06	1.615
1215.14	0.0625	1105.08	0.12833	1105.1	1.6175
1216.28	0.0625	1106.12	0.12833	1106.14	1.62025
1217.42	0.06275	1107.16	0.12867	1107.19	1.6225
1218.57	0.06275	1108.21	0.12867	1108.22	1.625
1219.72	0.06275	1109.24	0.12867	1109.27	1.62775
1220.87	0.063	1110.29	0.129	1110.31	1.62975
1222.01	0.063	1111.33	0.129	1111.35	1.63125
1223.16	0.063	1112.37	0.129	1112.39	1.63375
1224.31	0.06325	1113.41	0.12933	1113.44	1.636
1225.45	0.06325	1114.45	0.12933	1114.48	1.63925
1226.6	0.06325	1115.5	0.13067	1115.52	1.641
1227.74	0.0635	1116.54	0.13	1116.56	1.64325
1228.89	0.0635	1117.58	0.13133	1117.61	1.64575
1230.03	0.0635	1118.62	0.13133	1118.64	1.648
1231.17	0.06375	1119.66	0.13133	1119.69	1.65025
1232.33	0.06375	1120.71	0.13133	1120.73	1.6525
1233.47	0.06375	1121.74	0.13133	1121.77	1.65525
1234.62	0.064	1122.79	0.13133	1122.81	1.65725
1235.77	0.064	1123.83	0.13133	1123.86	1.65925
1236.91	0.064	1124.87	0.13133	1124.9	1.662
1238.06	0.064	1125.92	0.13167	1125.94	1.66425
1239.2	0.064	1126.96	0.13167	1126.98	1.666
1240.35	0.064	1128	0.13267	1128.03	1.669
1241.49	0.06425	1129.04	0.134	1129.06	1.671
1242.64	0.06425	1130.08	0.13367	1130.11	1.67375
1243.79	0.0645	1131.12	0.13367	1131.15	1.6765
1244.93	0.0645	1132.16	0.13367	1132.19	1.67925
1246.08	0.0645	1133.21	0.13367	1133.24	1.6825
1247.23	0.0645	1134.25	0.13367	1134.28	1.68525
1248.37	0.06475	1135.29	0.134	1135.32	1.6875
1249.52	0.06475	1136.34	0.134	1136.36	1.69025
1250.67	0.06475	1137.38	0.134	1137.4	1.693
1251.81	0.06475	1138.42	0.134	1138.44	1.695
1252.95	0.06475	1139.46	0.13433	1139.48	1.69725
1254.1	0.065	1140.5	0.13467	1140.53	1.699
1255.25	0.065	1141.54	0.13467	1141.57	1.70075
1256.39	0.06525	1142.58	0.13467	1142.61	1.70275
1257.54	0.06525	1143.63	0.13467	1143.66	1.70525
1258.69	0.06525	1144.67	0.135	1144.69	1.70775
1259.83	0.0655	1145.71	0.136	1145.74	1.70925
1260.98	0.06575	1146.76	0.137	1146.78	1.71275
1262.12	0.06675	1147.79	0.135	1147.82	1.71575
1263.27	0.06675	1148.84	0.137	1148.86	1.718
1264.42	0.06675	1149.88	0.13733	1149.9	1.72
1265.56	0.0655	1150.92	0.137	1150.94	1.72275
1266.71	0.0665	1151.96	0.137	1151.99	1.726
1267.85	0.06575	1153	0.13733	1153.03	1.72725
1269	0.06575	1154.05	0.13733	1154.07	1.729
1270.15	0.066	1155.09	0.13733	1155.11	1.732
1271.29	0.066	1156.13	0.13833	1156.16	1.7345
1272.44	0.06625	1157.17	0.139	1157.19	1.73675
1273.59	0.0665	1158.21	0.13733	1158.24	1.73775
1274.73	0.0675	1159.26	0.13767	1159.28	1.7395
1275.88	0.0675	1160.29	0.13767	1160.15	1.5238
1277.02	0.06725	1161.34	0.138
1278.17	0.06725	1162.38	0.138
1279.31	0.06725	1163.42	0.13833
1280.46	0.06725	1164.46	0.13833
1281.61	0.06725	1165.51	0.13833
1282.75	0.06725	1166.55	0.13867
1283.9	0.06725	1167.59	0.13867
1285.05	0.06725	1168.63	0.14067
1286.2	0.0675	1169.67	0.141
1287.34	0.0675	1170.72	0.141
1288.48	0.0675	1171.76	0.14067
1289.63	0.0675	1172.8	0.14067
1290.77	0.06775	1173.84	0.14067
1291.92	0.06775	1174.89	0.141
1293.07	0.06775	1175.92	0.141
1294.22	0.06775	1176.97	0.14133
1295.36	0.068	1178.01	0.14133
1296.51	0.068	1179.05	0.14133
1297.66	0.06825	1180.09	0.14167
1298.8	0.06825	1181.13	0.14167
1299.95	0.06825	1182.18	0.142
1301.09	0.06825	1183.22	0.142
1302.23	0.0685	1184.26	0.142
1303.38	0.0685	1185.31	0.142
1304.53	0.06875	1186.34	0.14333
1305.68	0.06875	1187.39	0.14433
1306.82	0.06875	1188.43	0.14433
1307.97	0.06875	1189.47	0.14433
1309.12	0.07025	1190.51	0.14433
1310.26	0.069	1191.56	0.14433
1311.41	0.06875	1192.59	0.14433
1312.55	0.069	1193.64	0.14467
1313.7	0.069	1194.67	0.14467
1314.84	0.06925	1195.72	0.145
1315.99	0.06925	1196.76	0.145
1317.14	0.0695	1197.81	0.14533
1318.28	0.0695	1198.84	0.14533
1319.43	0.06975	1199.89	0.14567
1320.58	0.06975	1200.93	0.14567
1321.72	0.06975	1201.97	0.147
1322.87	0.06975	1203.02	0.146
1324.02	0.06975	1204.06	0.14633
1325.16	0.07	1205.1	0.147
1326.3	0.07	1206.14	0.147
1327.45	0.07025	1207.18	0.147
1328.6	0.07025	1208.22	0.14733
1329.74	0.07025	1209.27	0.14733
1330.89	0.07025	1210.31	0.14767
1332.04	0.0705	1211.35	0.14767
1333.18	0.0705	1212.39	0.148
1334.33	0.0705	1213.44	0.148
1335.48	0.07075	1214.47	0.14833
1336.62	0.07075	1215.51	0.14833
1337.77	0.07075	1216.56	0.14867
1338.91	0.071	1217.6	0.14867
1340.06	0.071	1218.64	0.149
1341.2	0.071	1219.68	0.15033
1342.35	0.07125	1220.72	0.15067
1343.5	0.07125	1221.77	0.15033
1344.64	0.07125	1222.81	0.15033
1345.79	0.0715	1223.85	0.15033
1346.94	0.0715	1224.89	0.15033
1348.08	0.0715	1225.94	0.15067
1349.23	0.07175	1226.98	0.15067
1350.37	0.07175	1228.02	0.151
1351.52	0.07175	1229.06	0.151
1352.66	0.072	1230.11	0.15133
1353.81	0.072	1231.14	0.15133
1354.96	0.07225	1232.19	0.15167
1356.1	0.07225	1233.22	0.15233
1357.25	0.0725	1234.27	0.154
1358.4	0.0725	1235.31	0.154
1359.55	0.0725	1236.36	0.15367
1360.69	0.0725	1237.4	0.15367
1361.83	0.0725	1238.44	0.15367
1362.98	0.0725	1239.48	0.15367
1364.12	0.07275	1240.53	0.15367
1365.27	0.07275	1241.56	0.154
1366.42	0.07275	1242.61	0.154
1367.56	0.07275	1243.65	0.154
1368.71	0.073	1244.69	0.15433
1369.86	0.073	1245.73	0.15433
1371	0.074	1246.78	0.15467
1372.15	0.07325	1247.82	0.15467
1373.3	0.0735	1248.86	0.155
1374.44	0.0735	1249.9	0.157
1375.58	0.0735	1250.94	0.15733
1376.73	0.07375	1251.98	0.157
1377.88	0.07375	1253.03	0.15733
1379.02	0.07375	1254.07	0.15733
1380.17	0.07375	1255.11	0.15733
1381.32	0.074	1256.15	0.15733
1382.46	0.074	1257.19	0.15733
1383.61	0.07425	1258.24	0.15733
1384.76	0.0745	1259.28	0.15733
1385.9	0.0745	1260.32	0.15767
1387.05	0.0745	1261.36	0.15767
1388.19	0.07475	1262.4	0.15867
1389.34	0.07475	1263.44	0.15967
1390.48	0.07475	1264.49	0.15833
1391.63	0.075	1265.53	0.15867
1392.78	0.075	1266.57	0.15867
1393.93	0.07525	1267.61	0.16033
1395.07	0.07525	1268.66	0.161
1396.22	0.07525	1269.69	0.161
1397.36	0.07525	1270.74	0.161
1398.51	0.07525	1271.78	0.161
1399.65	0.0755	1272.82	0.161
1400.8	0.0755	1273.86	0.161
1401.94	0.0755	1274.91	0.161
1403.09	0.0755	1275.95	0.161
1404.24	0.07575	1276.99	0.163
1405.39	0.07575	1278.03	0.16333
1406.54	0.076	1279.08	0.16333
1407.68	0.076	1280.11	0.163
1408.83	0.076	1281.16	0.163
1409.97	0.07625	1282.2	0.16333
1411.11	0.07625	1283.24	0.16333
1412.26	0.07625	1284.28	0.16333
1413.4	0.0765	1285.33	0.16367
1414.55	0.0765	1286.37	0.16367
1415.7	0.07675	1287.41	0.164
1416.84	0.07675	1288.45	0.164
1417.99	0.077	1289.49	0.16433
1419.14	0.077	1290.53	0.16433
1420.29	0.077	1291.58	0.16433
1421.43	0.07775	1292.62	0.16467
1422.58	0.0775	1293.66	0.165
1423.74	0.0775	1294.7	0.16633
1424.88	0.07775	1295.74	0.16667
1426.03	0.07775	1296.79	0.16633
1427.17	0.078	1297.83	0.16633
1428.32	0.078	1298.87	0.16667
1429.46	0.078	1299.91	0.16667
1430.61	0.078	1300.95	0.167
1431.75	0.078	1301.99	0.167
1432.9	0.07825	1303.04	0.16733
1434.04	0.07825	1304.08	0.16867
1435.19	0.07825	1305.12	0.169
1436.34	0.07825	1306.16	0.16867
1437.48	0.07825	1307.21	0.169
1438.63	0.0785	1308.24	0.16933
1439.77	0.0785	1309.29	0.16933
1440.92	0.07875	1310.33	0.16933
1442.06	0.07875	1311.37	0.16933
1443.21	0.079	1312.41	0.16967
1444.36	0.079	1313.46	0.16967
1445.5	0.079	1314.5	0.17
1446.64	0.079	1315.54	0.17
1447.79	0.07925	1316.58	0.171
1448.94	0.07925	1317.62	0.172
1450.08	0.0795	1318.66	0.172
1451.23	0.0795	1319.71	0.172
1452.38	0.0795	1320.75	0.172
1453.52	0.0795	1321.79	0.172
1454.67	0.0445	1322.83	0.17233
		1323.88	0.17233
		1324.92	0.17233
		1325.96	0.17233
		1327	0.17233
		1328.04	0.17467
		1329.08	0.17433
		1330.12	0.17433
		1331.17	0.17433
		1332.21	0.17467
		1333.25	0.17467
		1334.29	0.17467
		1335.34	0.17467
		1336.38	0.175
		1337.44	0.175
		1338.48	0.17533
		1339.52	0.17567
		1340.56	0.17567
		1341.6	0.176
		1342.64	0.176
		1343.68	0.17633
		1344.72	0.17633
		1345.76	0.17667
		1346.81	0.17667
		1347.84	0.177
		1348.89	0.17833
		1349.92	0.17967
		1350.97	0.17967
		1352.01	0.17933
		1353.05	0.17933
		1354.09	0.17933
		1355.13	0.17967
		1356.17	0.17967
		1357.22	0.18133
		1358.26	0.18133
		1359.3	0.12

## Sheet: Fig. 2e
1st cycle		2nd cycle		3rd cycle		4th cycle		5th cycle		6th cycle		7th cycle		8th cycle		9th cycle		10th cycle		11th cycle		12th cycle		13th cycle		14th cycle		15th cycle		16th cycle		17th cycle		18th cycle		19th cycle		20th cycle
Tensile strain (%)	Tensile stress (MPa)	Tensile strain (%)	Tensile stress (MPa)	Tensile strain (%)	Tensile stress (MPa)	Tensile strain (%)	Tensile stress (MPa)	Tensile strain (%)	Tensile stress (MPa)	Tensile strain (%)	Tensile stress (MPa)	Tensile strain (%)	Tensile stress (MPa)	Tensile strain (%)	Tensile stress (MPa)	Tensile strain (%)	Tensile stress (MPa)	Tensile strain (%)	Tensile stress (MPa)	Tensile strain (%)	Tensile stress (MPa)	Tensile strain (%)	Tensile stress (MPa)	Tensile strain (%)	Tensile stress (MPa)	Tensile strain (%)	Tensile stress (MPa)	Tensile strain (%)	Tensile stress (MPa)	Tensile strain (%)	Tensile stress (MPa)	Tensile strain (%)	Tensile stress (MPa)	Tensile strain (%)	Tensile stress (MPa)	Tensile strain (%)	Tensile stress (MPa)	Tensile strain (%)	Tensile stress (MPa)
0.05625	0.0035	0.05625	0.0021	0.05625	0.0021	0.0375	0.00173	0.04375	0.00175	0.05	0.0015	0.0625	0.0018	0.05	0.00162	0.05625	0.00225	0.05625	0.002	0.04375	0.00162	0.04375	0.00189	0.05	0.00216	0.05625	0.00175	0.05	0.00162	0.05	0.00216	0.05	0.00165	0.0375	0.00135	0.04375	0.00162	0.05	0.00189
0.05625	0.002	0.11875	0.0018	0.05625	0.0012	0.125	0.00173	0.15	0.002	0.1	0.0015	0.26875	0.0018	0.1	0.00135	0.325	0.003	0.31875	0.003	0.0875	0.00135	0.19375	0.00189	0.10625	0.00162	0.30625	0.00225	0.1	0.00135	0.05	0.00135	0.1	0.00138	0.24375	0.00162	0.13125	0.00162	0.05	0.00135
0.3875	0.0045	0.48125	0.003	0.39375	0.0027	0.41875	0.0023	0.48125	0.00375	0.425	0.003	0.7125	0.0039	0.4125	0.00297	0.75625	0.00575	0.74375	0.0055	0.39375	0.00351	0.5375	0.00297	0.45	0.00351	0.71875	0.00575	0.41875	0.00216	0.375	0.00324	0.43125	0.0033	0.59375	0.00351	0.4375	0.00351	0.35625	0.0027
0.825	0.00875	0.95	0.0054	0.8375	0.0048	0.81875	0.00518	0.91875	0.0065	0.85	0.00575	1.25	0.0069	0.8375	0.00621	1.2875	0.00875	1.26875	0.0085	0.80625	0.00513	0.98125	0.00648	0.89375	0.00594	1.23125	0.008	0.84375	0.00513	0.80625	0.00594	0.85625	0.00578	1.04375	0.00675	0.84375	0.00567	0.76875	0.00567
1.36875	0.0125	1.51875	0.0087	1.3875	0.0087	1.31875	0.0069	1.4625	0.0095	1.38125	0.0085	1.9	0.0108	1.3625	0.0081	1.925	0.0125	1.9	0.01125	1.31875	0.00783	1.53125	0.00864	1.44375	0.00864	1.85	0.01075	1.36875	0.00783	1.33125	0.00891	1.39375	0.00853	1.6	0.00891	1.3625	0.00864	1.2875	0.00891
2.0125	0.01675	2.2	0.012	2.0375	0.0114	1.925	0.00978	2.10625	0.013	2.01875	0.0115	2.65	0.0132	1.9875	0.01161	2.66875	0.01625	2.63125	0.01525	1.9375	0.01134	2.18125	0.01161	2.1	0.01134	2.56875	0.015	2.00625	0.01107	1.96875	0.01188	2.03125	0.01155	2.25625	0.01269	1.975	0.01269	1.90625	0.01188
2.7625	0.02225	2.98125	0.0159	2.79375	0.0144	2.6375	0.01294	2.85625	0.017	2.75625	0.01625	3.5	0.0168	2.725	0.01512	3.5125	0.02025	3.46875	0.01975	2.65625	0.01512	2.9375	0.01566	2.85625	0.01539	3.4	0.01875	2.74375	0.01512	2.70625	0.0162	2.775	0.0154	3.025	0.01647	2.69375	0.01647	2.63125	0.01566
3.61875	0.02775	3.86875	0.0201	3.65625	0.0189	3.45	0.01668	3.7125	0.02075	3.6	0.02025	4.4625	0.0204	3.5625	0.01917	4.4625	0.02525	4.41875	0.0235	3.48125	0.01863	3.8	0.01971	3.71875	0.01998	4.33125	0.023	3.5875	0.01863	3.55625	0.01944	3.625	0.01925	3.89375	0.02052	3.51875	0.02025	3.4625	0.02052
4.575	0.03325	4.85625	0.0255	4.61875	0.0234	4.36875	0.02041	4.66875	0.02575	4.55	0.024	5.5	0.0243	4.5	0.02376	5.5	0.0295	5.45	0.0285	4.4125	0.02295	4.7625	0.0243	4.6875	0.0243	5.35625	0.027	4.53125	0.02322	4.5	0.02403	4.575	0.0242	4.8625	0.02484	4.45	0.02511	4.39375	0.02484
5.6125	0.04025	5.89375	0.0297	5.65625	0.0273	5.38125	0.02501	5.70625	0.03	5.58125	0.02825	6.5375	0.0288	5.5375	0.02781	6.5375	0.0345	6.4875	0.0325	5.43125	0.02781	5.8	0.02862	5.725	0.02943	6.4	0.03175	5.5625	0.02808	5.53125	0.02835	5.6125	0.02833	5.90625	0.02943	5.475	0.0297	5.425	0.02997
6.65625	0.04625	6.9375	0.0348	6.7	0.0318	6.43125	0.02961	6.75	0.03525	6.625	0.03325	7.58125	0.0327	6.575	0.03159	7.58125	0.03825	7.53125	0.036	6.475	0.03186	6.84375	0.03348	6.76875	0.0324	7.4375	0.03575	6.60625	0.03294	6.575	0.03294	6.65625	0.03163	6.94375	0.03402	6.51875	0.03402	6.45625	0.03456
7.69375	0.05175	7.98125	0.0387	7.7375	0.0351	7.46875	0.03335	7.7875	0.039	7.6875	0.0375	8.625	0.0354	7.6125	0.03645	8.625	0.04225	8.575	0.04	7.51875	0.03591	7.88125	0.03726	7.80625	0.03672	8.48125	0.039	7.65	0.03699	7.61875	0.03672	7.69375	0.03548	7.9875	0.03726	7.55625	0.03834	7.50625	0.03861
8.7375	0.0565	9.025	0.0426	8.78125	0.0393	8.5125	0.03709	8.83125	0.0425	8.725	0.041	9.6625	0.0381	8.6625	0.03996	9.6625	0.0455	9.6125	0.0435	8.55625	0.03942	8.93125	0.03996	8.85	0.03996	9.525	0.04225	8.6875	0.04023	8.6625	0.04077	8.7375	0.03933	9.03125	0.04104	8.6	0.04212	8.54375	0.04293
9.78125	0.06175	10.0625	0.0465	9.81875	0.042	9.55	0.04054	9.875	0.04675	9.76875	0.0445	10.7063	0.0408	9.7	0.04374	10.7063	0.04825	10.6562	0.04625	9.6	0.0432	9.96875	0.04401	9.89375	0.04374	10.5687	0.04575	9.73125	0.04374	9.7	0.0432	9.78125	0.04263	10.0687	0.04482	9.64375	0.04536	9.5875	0.04698
10.8187	0.0665	11.1062	0.0495	10.8625	0.045	10.5938	0.04428	10.9125	0.0495	10.8125	0.0485	11.75	0.0432	10.7375	0.04617	11.75	0.05125	11.7	0.049	10.6375	0.04644	11.0062	0.04698	10.9313	0.04671	11.6062	0.0485	10.775	0.04671	10.7438	0.04671	10.8187	0.04565	11.1125	0.04725	10.6813	0.04914	10.6312	0.04914
11.8625	0.071	12.1438	0.0534	11.9062	0.0486	11.6375	0.04744	11.9563	0.0525	11.85	0.05075	12.7937	0.0459	11.7812	0.04995	12.7875	0.05425	12.7438	0.05225	11.6813	0.04914	12.05	0.05049	11.975	0.05049	12.65	0.051	11.8125	0.04995	11.7812	0.04995	11.8562	0.0484	12.1562	0.05103	11.7188	0.05184	11.6687	0.05265
12.9	0.0755	13.1875	0.0561	12.95	0.051	12.675	0.05003	13	0.05625	12.8938	0.05425	13.8313	0.0492	12.825	0.05292	13.8313	0.058	13.7812	0.05475	12.725	0.05238	13.0938	0.054	13.0125	0.05346	13.6875	0.054	12.8562	0.05292	12.825	0.05265	12.9062	0.05088	13.2	0.05346	12.7625	0.05562	12.7125	0.05616
13.9437	0.07975	14.2312	0.0591	13.9875	0.0543	13.7188	0.05319	14.0437	0.059	13.9375	0.057	14.875	0.0513	13.8688	0.05535	14.875	0.0605	14.825	0.05725	13.7625	0.05481	14.1375	0.05643	14.0563	0.05643	14.7312	0.0565	13.9	0.05535	13.8688	0.05508	13.9437	0.05308	14.2438	0.05643	13.8063	0.05751	13.75	0.05778
14.9875	0.08375	15.2688	0.0624	15.0312	0.0561	14.7625	0.05635	15.0813	0.06225	14.975	0.0595	15.9187	0.054	14.9062	0.05886	15.9125	0.0635	15.8688	0.0605	14.8125	0.05751	15.175	0.0594	15.1	0.05913	15.775	0.05925	14.9375	0.05832	14.9062	0.05751	14.9875	0.05638	15.2812	0.05886	14.85	0.06075	14.7937	0.06129
16.025	0.088	16.3125	0.0642	16.075	0.0591	15.8	0.05894	16.125	0.0645	16.0188	0.062	16.9563	0.0564	15.95	0.06048	16.9563	0.066	16.9062	0.063	15.85	0.06075	16.2188	0.06183	16.1438	0.06183	16.8188	0.06175	15.9812	0.06021	15.95	0.06021	16.025	0.05885	16.325	0.06156	15.8875	0.06318	15.8375	0.06399
17.0688	0.09175	17.3562	0.0669	17.1125	0.0627	16.8438	0.06181	17.1687	0.0675	17.0625	0.06525	18	0.0585	16.9937	0.06345	17.9937	0.06825	17.95	0.06525	16.8875	0.06345	17.2625	0.06507	17.1812	0.06453	17.8562	0.064	17.025	0.06291	16.9937	0.06264	17.075	0.06105	17.3687	0.06426	16.9312	0.06561	16.875	0.06669
18.1125	0.0955	18.3938	0.0696	18.1562	0.0651	17.8875	0.06469	18.2063	0.07075	18.1	0.06825	19.0375	0.0612	18.0312	0.06534	19.0375	0.0705	18.9937	0.067	17.9312	0.06642	18.3	0.0675	18.225	0.06723	18.9	0.0665	18.0625	0.06561	18.0312	0.06507	18.1125	0.06298	18.4062	0.06669	17.975	0.06804	17.925	0.06939
19.15	0.099	19.4375	0.0717	19.2	0.0675	18.9312	0.06756	19.25	0.07325	19.1438	0.07025	20.0813	0.0627	19.075	0.06777	20.0813	0.073	20.0312	0.07	18.975	0.06885	19.3438	0.06993	19.2688	0.06993	19.9375	0.07	19.1062	0.06777	19.075	0.06723	19.15	0.0649	19.45	0.06885	19.0125	0.07101	18.9625	0.07263
20.1938	0.10275	20.4812	0.0744	20.2437	0.0696	19.9688	0.06958	20.2875	0.07575	20.1875	0.07275	21.125	0.0654	20.1187	0.07074	21.1187	0.07525	21.075	0.072	20.0188	0.07074	20.3875	0.07263	20.3125	0.07209	20.9812	0.07175	20.15	0.0702	20.1187	0.0702	20.2	0.06738	20.4875	0.07074	20.0562	0.07209	20.0063	0.07533
21.2375	0.10675	21.5188	0.0771	21.2812	0.072	21.0125	0.07188	21.3313	0.0785	21.225	0.07475	22.1625	0.0678	21.1562	0.07263	22.1625	0.07725	22.1187	0.07425	21.0562	0.07344	21.425	0.07614	21.35	0.07452	22.025	0.07375	21.1875	0.07263	21.1562	0.07263	21.2375	0.06985	21.5312	0.07344	21.1	0.07506	21.05	0.07722
22.275	0.10925	22.5625	0.0798	22.325	0.0741	22.0562	0.07446	22.375	0.08125	22.2688	0.07675	23.2063	0.0699	22.2	0.07506	23.2063	0.079	23.1562	0.07625	22.1	0.07533	22.4688	0.07803	22.3938	0.07641	23.0688	0.0765	22.2312	0.07425	22.2	0.07452	22.275	0.07178	22.5688	0.0756	22.1375	0.07722	22.0875	0.07911
23.3188	0.113	23.6062	0.0822	23.3687	0.0768	23.0938	0.07676	23.4125	0.083	23.3125	0.07925	24.2437	0.0723	23.2437	0.07749	24.2437	0.0815	24.2	0.0785	23.1438	0.07749	23.5125	0.07992	23.4312	0.07884	24.1062	0.0785	23.275	0.07668	23.2437	0.07614	23.3188	0.07343	23.6125	0.07776	23.1812	0.07911	23.1313	0.08181
24.3625	0.116	24.65	0.084	24.4062	0.0795	24.1375	0.08021	24.4563	0.085	24.3562	0.082	25.2875	0.0741	24.2875	0.08019	25.2875	0.08375	25.2437	0.0805	24.1812	0.07992	24.5562	0.08289	24.475	0.08073	25.15	0.0805	24.3125	0.07884	24.2875	0.07857	24.3625	0.07508	24.6562	0.07911	24.225	0.08208	24.1687	0.08424
25.4062	0.11925	25.6875	0.0864	25.45	0.0807	25.1812	0.08136	25.4937	0.08725	25.3938	0.08375	26.3313	0.0759	25.325	0.08262	26.3313	0.08625	26.2875	0.0825	25.225	0.08154	25.5938	0.08478	25.5188	0.0837	26.1938	0.083	25.3562	0.081	25.325	0.08046	25.4062	0.0781	25.6938	0.08127	25.2688	0.0837	25.2125	0.08586
26.4438	0.12275	26.7312	0.0888	26.4937	0.0825	26.2188	0.08366	26.5437	0.089	26.4375	0.086	27.3687	0.078	26.3687	0.08397	27.375	0.088	27.325	0.08375	26.2688	0.08397	26.6375	0.08748	26.5562	0.08532	27.2312	0.084	26.4	0.08262	26.3687	0.08235	26.4438	0.07893	26.7437	0.08343	26.3062	0.0864	26.2563	0.08829
27.4875	0.12575	27.775	0.0909	27.5312	0.0852	27.2625	0.08683	27.5875	0.09175	27.475	0.088	28.4187	0.0798	27.4062	0.0864	28.4125	0.08975	28.3687	0.086	27.3062	0.08559	27.6812	0.0891	27.6	0.08694	28.275	0.0865	27.4438	0.08451	27.4125	0.08505	27.4875	0.0814	27.7812	0.0864	27.35	0.08775	27.2937	0.09072
28.5312	0.1285	28.8125	0.0927	28.575	0.0873	28.3062	0.08913	28.6187	0.09425	28.5188	0.08975	29.4563	0.0816	28.45	0.08829	29.4563	0.09225	29.4125	0.0885	28.35	0.08775	28.7188	0.09099	28.6375	0.08883	29.3188	0.08825	28.4812	0.08694	28.45	0.08667	28.5312	0.0836	28.8188	0.08775	28.3938	0.09045	28.3375	0.09234
29.5688	0.13175	29.8562	0.0942	29.6187	0.0891	29.3438	0.09114	29.6687	0.096	29.5625	0.09275	30.5	0.0837	29.4937	0.09072	30.5	0.094	30.45	0.09075	29.3938	0.08937	29.7625	0.09342	29.6875	0.09126	30.3625	0.09075	29.525	0.0891	29.4937	0.08829	29.5688	0.08525	29.8625	0.08964	29.4312	0.09207	29.3813	0.0945
30.6125	0.1345	30.9	0.0969	30.6562	0.0912	30.3875	0.09286	30.7063	0.09825	30.6062	0.09425	31.5375	0.0852	30.5312	0.09207	31.5375	0.09625	31.4937	0.092	30.4375	0.0918	30.8	0.09585	30.725	0.09261	31.4	0.092	30.5688	0.09099	30.5312	0.09099	30.6125	0.08718	30.9062	0.09126	30.475	0.0945	30.4187	0.09693
31.65	0.13725	31.9375	0.0981	31.7	0.0936	31.425	0.09459	31.75	0.10025	31.6438	0.0965	32.5812	0.087	31.575	0.09396	32.5812	0.09875	32.5312	0.094	31.475	0.09504	31.8438	0.09801	31.7688	0.09504	32.4375	0.09475	31.6062	0.09288	31.575	0.09261	31.6562	0.08938	31.95	0.09288	31.5188	0.09558	31.4625	0.09801
32.6938	0.14025	32.9813	0.1002	32.7437	0.096	32.475	0.09746	32.7938	0.1025	32.6875	0.099	33.625	0.0894	32.6187	0.09639	33.625	0.10075	33.575	0.09575	32.5187	0.09666	32.8875	0.0999	32.8125	0.09774	33.4813	0.0965	32.65	0.0945	32.6187	0.09423	32.6938	0.09103	32.9875	0.09477	32.5562	0.09801	32.5063	0.0999
33.7375	0.14275	34.025	0.1029	33.7812	0.0978	33.5125	0.09919	33.8312	0.1045	33.725	0.101	34.6625	0.0906	33.6562	0.09801	34.6625	0.1025	34.6187	0.09775	33.5625	0.09801	33.925	0.10233	33.85	0.09882	34.525	0.09825	33.6938	0.09639	33.6562	0.09639	33.7375	0.09268	34.0312	0.09612	33.6	0.09936	33.55	0.10233
34.7812	0.145	35.0688	0.1041	34.825	0.0993	34.5562	0.10149	34.875	0.1065	34.7687	0.1025	35.7062	0.0924	34.7	0.10017	35.7062	0.10375	35.6562	0.0995	34.6	0.09963	34.9688	0.10422	34.8937	0.10125	35.5688	0.09925	34.7313	0.09801	34.7	0.09801	34.7812	0.09433	35.075	0.09828	34.6437	0.10098	34.5875	0.10395
35.8188	0.1485	36.1063	0.1062	35.8687	0.1008	35.6	0.10321	35.9188	0.10875	35.8125	0.105	36.75	0.0942	35.7375	0.10152	36.75	0.10625	36.7	0.101	35.6437	0.10179	36.0125	0.10611	35.9312	0.10287	36.6063	0.101	35.775	0.10044	35.7437	0.10044	35.8188	0.09625	36.1125	0.10044	35.6812	0.10314	35.6313	0.10638
36.8625	0.15075	37.15	0.1077	36.9062	0.1038	36.6375	0.10609	36.9562	0.11075	36.8563	0.107	37.7875	0.096	36.7875	0.10422	37.7875	0.10775	37.7375	0.103	36.6812	0.10422	37.0562	0.10827	36.975	0.10476	37.65	0.103	36.8188	0.10179	36.7875	0.10206	36.8625	0.09818	37.1562	0.10233	36.725	0.10476	36.675	0.10773
37.9062	0.1535	38.1875	0.1095	37.95	0.1053	37.6812	0.10781	38	0.11275	37.8937	0.109	38.8312	0.0975	37.825	0.1053	38.8312	0.10925	38.7875	0.10475	37.725	0.1053	38.0938	0.11016	38.0187	0.1053	38.6938	0.10475	37.8563	0.10449	37.825	0.10395	37.9062	0.09983	38.2	0.10422	37.7687	0.10719	37.7125	0.10935
38.9438	0.1565	39.2313	0.1113	38.9937	0.1065	38.7188	0.11069	39.0375	0.11525	38.9375	0.1105	39.875	0.0993	38.8687	0.10746	39.875	0.111	39.825	0.10625	38.7687	0.10746	39.1375	0.11205	39.0562	0.10719	39.7313	0.10625	38.9	0.10557	38.8687	0.1053	38.95	0.10175	39.2375	0.10584	38.8125	0.10881	38.7563	0.11097
39.9875	0.15875	40.275	0.1134	40.0312	0.1086	39.7625	0.11213	40.0812	0.11675	39.9813	0.112	40.9188	0.1011	39.9125	0.10881	40.9125	0.11375	40.8687	0.10875	39.8062	0.10935	40.1812	0.11394	40.1	0.10935	40.775	0.10875	39.9438	0.10719	39.9125	0.10746	39.9875	0.1034	40.2812	0.108	39.85	0.11016	39.7938	0.11259
41.0312	0.16175	41.3125	0.1149	41.075	0.1113	40.8	0.11414	41.125	0.11825	41.0187	0.114	41.9562	0.1026	40.95	0.11043	41.9562	0.116	41.9062	0.11075	40.85	0.11124	41.2188	0.11637	41.1437	0.1107	41.8188	0.1105	40.9813	0.10881	40.95	0.10881	41.0312	0.10368	41.325	0.11016	40.8937	0.11232	40.8375	0.1134
42.0688	0.16475	42.375	0.1167	42.1125	0.1125	41.8438	0.11586	42.1688	0.1205	42.0625	0.11625	43	0.1041	41.9937	0.11205	43	0.117	42.95	0.112	41.8875	0.11286	42.2625	0.11745	42.1812	0.11286	42.8563	0.112	42.025	0.11016	41.9937	0.10989	42.0688	0.10533	42.3687	0.11178	41.9312	0.11367	41.8813	0.11583
43.1125	0.1675	43.4188	0.1188	43.1562	0.1149	42.8875	0.11989	43.2062	0.122	43.1063	0.1175	44.0438	0.1056	43.0312	0.11367	44.0438	0.119	43.9937	0.11425	42.9375	0.11475	43.3062	0.11961	43.2313	0.11448	43.9	0.11325	43.0625	0.11205	43.0312	0.11205	43.1125	0.10698	43.4062	0.11394	42.975	0.11583	42.925	0.11826
44.1562	0.1705	44.4625	0.1197	44.2	0.1158	43.925	0.12046	44.25	0.1245	44.1437	0.12	45.0812	0.1074	44.075	0.11502	45.0812	0.12025	45.0312	0.116	43.975	0.1161	44.3438	0.12204	44.2687	0.11691	44.9438	0.11475	44.1063	0.11394	44.075	0.11367	44.1562	0.1089	44.45	0.11502	44.0187	0.11799	43.9688	0.11907
45.2	0.17275	45.5063	0.1218	45.2375	0.1176	44.975	0.12276	45.2938	0.1265	45.1875	0.121	46.125	0.1092	45.1187	0.11691	46.125	0.122	46.075	0.11725	45.0125	0.11799	45.3875	0.12366	45.3062	0.11907	45.9813	0.11675	45.15	0.11664	45.1187	0.11475	45.2	0.11055	45.4937	0.11583	45.0562	0.11988	45.0063	0.1215
46.2375	0.17575	46.5438	0.1233	46.2812	0.12	46.0125	0.12449	46.3312	0.12775	46.225	0.12275	47.1688	0.1116	46.1562	0.1188	47.1688	0.124	47.1187	0.119	46.0625	0.11934	46.4312	0.12636	46.35	0.12042	47.025	0.11825	46.1875	0.11718	46.1562	0.1161	46.2375	0.1122	46.5312	0.11745	46.1	0.12123	46.05	0.12285
47.2812	0.179	47.5875	0.1257	47.325	0.1218	47.0562	0.12679	47.375	0.12975	47.2687	0.12425	48.2062	0.1125	47.2	0.12096	48.2062	0.1255	48.1562	0.12075	47.1	0.12123	47.4688	0.12771	47.3937	0.12231	48.0688	0.11975	47.2313	0.11934	47.2062	0.1188	47.275	0.1133	47.575	0.11988	47.1375	0.12366	47.0938	0.12501
48.3188	0.1805	48.6313	0.1275	48.3687	0.1227	48.1	0.12851	48.4188	0.13175	48.3125	0.12675	49.25	0.1149	48.2437	0.12285	49.25	0.127	49.2062	0.12225	48.1437	0.12285	48.5125	0.1296	48.4375	0.12366	49.1125	0.122	48.275	0.12096	48.2437	0.11934	48.325	0.11495	48.6125	0.12096	48.1875	0.12474	48.125	0.12582
49.3625	0.183	49.6688	0.129	49.4062	0.1248	49.1375	0.13081	49.4562	0.133	49.35	0.12825	50.2938	0.1158	49.2812	0.12366	50.2938	0.1285	50.2437	0.12375	49.1812	0.1242	49.55	0.13149	49.475	0.12555	50.15	0.12375	49.3188	0.12231	49.2812	0.1215	49.3625	0.1166	49.6562	0.12285	49.225	0.12663	49.175	0.12825
50.4062	0.18525	50.7125	0.1302	50.45	0.1269	50.1812	0.13254	50.5	0.1345	50.4	0.1305	51.3375	0.1173	50.325	0.12555	51.3312	0.13	51.2812	0.12575	50.225	0.1269	50.6	0.13365	50.5187	0.12636	51.1938	0.126	50.3563	0.12393	50.3312	0.12285	50.4	0.11798	50.7	0.12474	50.2625	0.12744	50.2125	0.12933
51.4438	0.18775	51.75	0.1317	51.4937	0.1281	51.2188	0.13426	51.5438	0.137	51.4375	0.132	52.375	0.1188	51.3687	0.12663	52.3687	0.1325	52.325	0.12725	51.2687	0.12798	51.6375	0.13527	51.5625	0.12825	52.2375	0.12775	51.4	0.12609	51.3687	0.12447	51.45	0.11908	51.7375	0.12555	51.3125	0.13095	51.2563	0.13149
52.4875	0.19025	52.7938	0.1338	52.5312	0.1296	52.2625	0.13599	52.5812	0.138	52.4813	0.1335	53.4188	0.1206	52.4125	0.12906	53.4188	0.134	53.3687	0.12825	52.3062	0.12987	52.6812	0.13689	52.6	0.12987	53.275	0.12925	52.4438	0.12717	52.4125	0.1269	52.4875	0.12073	52.7812	0.12717	52.35	0.13122	52.3	0.13311
53.5312	0.193	53.8375	0.1356	53.575	0.1311	53.3062	0.138	53.625	0.14025	53.5187	0.13475	54.4562	0.1218	53.45	0.13068	54.4562	0.136	54.4312	0.13	53.3563	0.13122	53.7188	0.13905	53.6437	0.13095	54.3188	0.13075	53.4813	0.12852	53.45	0.12771	53.5312	0.12238	53.825	0.12852	53.3937	0.13257	53.3375	0.13446
54.575	0.19475	54.875	0.1368	54.6187	0.1323	54.3438	0.1403	54.6688	0.14175	54.5625	0.13625	55.5	0.1239	54.4937	0.13176	55.5	0.13725	55.4688	0.13175	54.3937	0.13257	54.7812	0.1404	54.6875	0.13392	55.3625	0.13275	54.525	0.12987	54.4937	0.12933	54.575	0.12458	54.8687	0.13041	54.4375	0.13446	54.3813	0.13608
55.6125	0.19675	55.925	0.1386	55.6562	0.1341	55.3937	0.14289	55.7125	0.143	55.6063	0.1385	56.5438	0.1254	55.5375	0.13365	56.5438	0.1395	56.5187	0.13375	55.4312	0.13365	55.825	0.14229	55.7313	0.13473	56.4	0.135	55.5688	0.13095	55.5375	0.13041	55.6125	0.12485	55.9062	0.13203	55.475	0.13581	55.4188	0.1377
56.6562	0.19875	56.9625	0.1404	56.7	0.1362	56.425	0.1449	56.75	0.145	56.6437	0.14025	57.5812	0.1278	56.575	0.13473	57.5812	0.14125	57.5562	0.1355	56.4813	0.13581	56.8625	0.14472	56.7687	0.13581	57.4438	0.1355	56.6063	0.1323	56.575	0.13257	56.6562	0.12705	56.95	0.13365	56.5187	0.13689	56.4688	0.13959
57.6938	0.20125	58.0063	0.1407	57.7437	0.1377	57.4688	0.14634	57.7938	0.14675	57.6875	0.14175	58.625	0.1284	57.6187	0.13608	58.625	0.14225	58.5938	0.13675	57.5187	0.13662	57.9062	0.14607	57.8125	0.13797	58.4813	0.13725	57.65	0.13419	57.625	0.13419	57.6938	0.12843	57.9937	0.13527	57.5562	0.13878	57.5063	0.14175
58.7375	0.2035	59.0438	0.1425	58.7812	0.1389	58.5125	0.14835	58.8375	0.14825	58.7313	0.1435	59.6688	0.1293	58.6625	0.13851	59.6625	0.144	59.6437	0.13725	58.5625	0.13932	58.95	0.14877	58.8563	0.13959	59.525	0.1385	58.6938	0.13581	58.6625	0.13581	58.7437	0.1298	59.0312	0.13689	58.6	0.14013	58.55	0.1431
59.7812	0.2055	60.0812	0.144	59.825	0.1413	59.5562	0.15036	59.875	0.15	59.7687	0.14525	60.7062	0.1302	59.7	0.13905	60.7062	0.145	60.6812	0.139	59.6	0.14013	59.9937	0.15039	59.8875	0.14121	60.5688	0.14025	59.7313	0.13716	59.7	0.13689	59.7812	0.13118	60.075	0.13878	59.6437	0.14229	59.5938	0.14445
60.825	0.2075	61.1313	0.1452	60.8687	0.1416	60.6	0.1518	60.9188	0.1515	60.8188	0.14575	61.75	0.1323	60.7437	0.14121	61.75	0.14575	61.725	0.14125	60.6437	0.14175	61.0312	0.15228	60.9375	0.14229	61.6125	0.14125	60.775	0.13878	60.75	0.13851	60.825	0.13255	61.1187	0.13932	60.6812	0.14364	60.6313	0.14526
61.8687	0.2105	62.1688	0.1464	61.9125	0.1437	61.6375	0.15381	61.9562	0.15375	61.8563	0.14725	62.7938	0.1344	61.7875	0.1431	62.7875	0.1475	62.7625	0.1425	61.6875	0.14337	62.075	0.1539	61.975	0.14472	62.6562	0.14325	61.8188	0.14067	61.7875	0.14013	61.8687	0.13448	62.1562	0.14067	61.7313	0.14526	61.675	0.14742
62.9062	0.21175	63.2125	0.1497	62.95	0.1455	62.6812	0.15525	63	0.15525	62.8937	0.14925	63.8375	0.1353	62.825	0.14472	63.8375	0.149	63.8062	0.1445	62.725	0.14553	63.1187	0.15579	63.0187	0.1458	63.6938	0.14425	62.8625	0.14229	62.825	0.14202	62.9062	0.13613	63.2	0.14229	62.7687	0.14634	62.7125	0.14931
63.95	0.21425	64.2562	0.1521	63.9937	0.147	63.725	0.15813	64.0438	0.1575	63.9375	0.15075	64.875	0.1371	63.8687	0.1458	64.875	0.151	64.85	0.146	63.7687	0.14715	64.1562	0.15795	64.0625	0.14742	64.7375	0.14625	63.9	0.14364	63.8687	0.14256	63.95	0.1375	64.2375	0.14418	63.8062	0.14796	63.7563	0.15012
64.9875	0.2165	65.2938	0.1521	65.0375	0.1488	64.7625	0.15841	65.0875	0.1585	64.9813	0.1525	65.9125	0.1386	64.9125	0.14742	65.9125	0.15225	65.8875	0.14675	64.8125	0.14877	65.2	0.15849	65.1	0.1485	65.775	0.14825	64.9437	0.14472	64.9125	0.14472	64.9875	0.13805	65.2875	0.14526	64.85	0.14904	64.8	0.1512
66.0312	0.219	66.3375	0.1536	66.075	0.1515	65.8063	0.16043	66.125	0.1605	66.025	0.15425	66.9625	0.1404	65.95	0.14877	66.9625	0.1545	66.9313	0.149	65.85	0.15039	66.2438	0.16065	66.1437	0.14985	66.8187	0.1495	65.9875	0.14607	65.95	0.14634	66.0312	0.1397	66.325	0.14688	65.8937	0.15093	65.8375	0.15336
67.0687	0.221	67.375	0.1548	67.1188	0.1527	66.85	0.16244	67.1688	0.162	67.0625	0.15575	68	0.141	66.9938	0.15039	68	0.15575	67.975	0.1505	66.8937	0.15201	67.2812	0.16227	67.1813	0.15201	67.8563	0.15125	67.025	0.14742	66.9938	0.14769	67.075	0.14163	67.3625	0.14823	66.9375	0.15174	66.8812	0.15525
68.1125	0.22325	68.4188	0.1563	68.1562	0.1536	67.8875	0.16388	68.2125	0.164	68.1063	0.15725	69.0438	0.1431	68.0375	0.15174	69.0438	0.15775	69.0125	0.152	67.9375	0.15309	68.325	0.16416	68.2313	0.15363	68.9	0.15275	68.0687	0.14931	68.0375	0.14931	68.1125	0.14273	68.4125	0.14985	67.975	0.15336	67.925	0.15687
69.1562	0.22475	69.4625	0.1578	69.2	0.1551	68.9313	0.16589	69.2562	0.1655	69.15	0.159	70.0812	0.1443	69.075	0.15417	70.0812	0.1595	70.0563	0.15325	68.9813	0.1539	69.3688	0.16551	69.2687	0.15498	69.9437	0.15425	69.1063	0.15012	69.0812	0.15066	69.1562	0.1441	69.45	0.15093	69.0187	0.15471	68.9625	0.15822
70.1937	0.227	70.5062	0.1593	70.2438	0.1569	69.975	0.16819	70.2938	0.167	70.1875	0.1605	71.125	0.1452	70.1188	0.15417	71.125	0.161	71.1	0.15475	70.0187	0.15579	70.4062	0.16686	70.3063	0.15687	70.9813	0.155	70.15	0.15228	70.1188	0.15201	70.2188	0.14493	70.4938	0.15228	70.0625	0.15606	70.0062	0.15957
71.2375	0.22875	71.55	0.1608	71.2812	0.1593	71.0187	0.16991	71.3375	0.16825	71.2313	0.16125	72.1688	0.1476	71.1625	0.15579	72.1688	0.16175	72.1437	0.156	71.0625	0.15741	71.45	0.16848	71.3563	0.15849	72.025	0.1565	71.1937	0.15417	71.1625	0.15336	71.2562	0.1463	71.5312	0.1539	71.1	0.15795	71.05	0.16146
72.2812	0.2315	72.5875	0.1626	72.325	0.1605	72.0563	0.17193	72.375	0.17	72.275	0.16325	73.2062	0.1482	72.2062	0.15741	73.2062	0.164	73.1813	0.15725	72.1	0.15903	72.4938	0.1701	72.3937	0.1593	73.0687	0.1575	72.2313	0.15552	72.2062	0.15471	72.3	0.14878	72.575	0.15525	72.1437	0.15984	72.0875	0.16308
73.325	0.23425	73.6312	0.1638	73.3688	0.1617	73.1	0.17365	73.4188	0.17125	73.3125	0.1645	74.25	0.1497	73.2438	0.15876	74.25	0.165	74.225	0.15925	73.1437	0.16092	73.5312	0.17172	73.4375	0.16119	74.1063	0.15875	73.275	0.1566	73.2438	0.15606	73.3438	0.1496	73.6188	0.15606	73.1875	0.16119	73.1312	0.16443
74.3625	0.23575	74.6688	0.165	74.4125	0.1632	74.1375	0.17538	74.4625	0.17325	74.3563	0.16625	75.2938	0.1512	74.2875	0.15984	75.2938	0.16725	75.2625	0.161	74.1875	0.16119	74.575	0.17334	74.4813	0.16254	75.1562	0.16075	74.3125	0.15822	74.2875	0.15822	74.3875	0.15125	74.6562	0.15768	74.225	0.16308	74.175	0.16551
75.4062	0.238	75.7125	0.1662	75.45	0.165	75.1813	0.17624	75.5	0.17425	75.3937	0.16825	76.3312	0.1527	75.3312	0.16281	76.3312	0.16775	76.3063	0.16175	75.225	0.16335	75.6188	0.1755	75.5187	0.16335	76.1937	0.16175	75.3625	0.15876	75.3312	0.15849	75.425	0.15263	75.7	0.15849	75.2687	0.1647	75.2188	0.16713
76.45	0.24025	76.7562	0.168	76.4938	0.1671	76.225	0.17796	76.5438	0.17675	76.4375	0.16875	77.3812	0.1542	76.375	0.16443	77.375	0.1695	77.35	0.1635	76.2687	0.16497	76.6625	0.17658	76.5625	0.16524	77.2375	0.16375	76.4	0.16038	76.3688	0.15984	76.4688	0.1529	76.7438	0.16038	76.3125	0.16605	76.2562	0.1674
77.4938	0.24275	77.7938	0.1698	77.5375	0.1674	77.2625	0.18055	77.5812	0.1775	77.4813	0.1705	78.4188	0.1563	77.4062	0.16497	78.4188	0.17075	78.3937	0.1645	77.3125	0.16578	77.7	0.17766	77.6	0.16686	78.2812	0.16475	77.4437	0.16254	77.4125	0.16227	77.5125	0.1551	77.7812	0.16092	77.35	0.16794	77.3	0.16875
78.5312	0.244	78.8375	0.1707	78.575	0.1701	78.3063	0.18199	78.625	0.179	78.525	0.1715	79.4625	0.1569	78.4562	0.16659	79.4625	0.17175	79.4313	0.16625	78.35	0.16713	78.7438	0.18009	78.6437	0.16821	79.3187	0.16625	78.4875	0.16362	78.4562	0.16335	78.55	0.15593	78.825	0.16308	78.3937	0.16929	78.3438	0.17091
79.575	0.24675	79.8812	0.1728	79.6188	0.1707	79.35	0.18314	79.6688	0.18075	79.5625	0.174	80.5	0.159	79.4938	0.16794	80.5	0.17425	80.475	0.1675	79.3937	0.16902	79.7875	0.18198	79.6875	0.16956	80.3625	0.1675	79.525	0.16551	79.4938	0.16443	79.6	0.15785	79.8688	0.16389	79.4375	0.1701	79.3812	0.17199
80.6125	0.24825	80.9188	0.1731	80.6562	0.1722	80.3875	0.18515	80.7062	0.1825	80.6063	0.1755	81.5438	0.1605	80.5375	0.16929	81.5438	0.175	81.5125	0.16825	80.4375	0.17037	80.825	0.18387	80.725	0.17091	81.4	0.16975	80.5687	0.16632	80.5375	0.16605	80.6375	0.15895	80.9062	0.16578	80.475	0.17145	80.425	0.17334
81.6562	0.25075	81.9625	0.1749	81.7	0.1734	81.4313	0.18601	81.75	0.1835	81.65	0.17675	82.5875	0.1617	81.5812	0.1701	82.5875	0.17675	82.5563	0.171	81.4813	0.17118	81.8688	0.18576	81.7687	0.17226	82.4437	0.171	81.6063	0.16767	81.5812	0.16794	81.675	0.1606	81.95	0.16713	81.5187	0.1728	81.4688	0.17496
82.7	0.25325	83.0062	0.1761	82.7438	0.1746	82.4688	0.18889	82.7938	0.1845	82.6875	0.1775	83.625	0.1632	82.6188	0.17226	83.625	0.17825	83.6	0.1715	82.5187	0.1728	82.9125	0.18711	82.8125	0.17388	83.4875	0.1725	82.65	0.16956	82.6188	0.16875	82.7188	0.16143	82.9938	0.16929	82.5625	0.17469	82.5062	0.17712
83.7375	0.25475	84.05	0.1773	83.7812	0.1764	83.5187	0.19004	83.8375	0.1865	83.7313	0.1795	84.6688	0.1647	83.6625	0.17361	84.6688	0.179	84.6437	0.173	83.5625	0.17442	83.95	0.189	83.85	0.1755	84.525	0.17325	83.6937	0.17064	83.6625	0.1701	83.7625	0.1628	84.0375	0.17037	83.6	0.17604	83.55	0.17712
84.7812	0.25675	85.0875	0.1794	84.8312	0.1782	84.5563	0.19148	84.875	0.18775	84.7687	0.1805	85.7125	0.1656	84.7	0.17523	85.7125	0.181	85.6813	0.17425	84.6063	0.17496	84.9938	0.19008	84.8937	0.17712	85.5687	0.1745	84.7313	0.17091	84.7062	0.17145	84.8063	0.16335	85.075	0.17064	84.6437	0.17712	84.5938	0.17982
85.825	0.259	86.1312	0.1803	85.8688	0.1791	85.6	0.19349	85.9188	0.189	85.8125	0.18175	86.75	0.1677	85.7438	0.17604	86.75	0.18325	86.7188	0.175	85.6437	0.17685	86.0375	0.19197	85.9375	0.17928	86.6125	0.17625	85.7812	0.17442	85.75	0.1728	85.8438	0.16583	86.1188	0.17334	85.6875	0.17847	85.6312	0.1809
86.8625	0.2605	87.175	0.1815	86.9062	0.1809	86.6437	0.19521	86.9625	0.19075	86.8563	0.18325	87.7938	0.1695	86.7875	0.17847	87.7938	0.18425	87.7687	0.17675	86.6875	0.17874	87.075	0.19386	86.9813	0.18009	87.65	0.1775	86.8187	0.17415	86.7875	0.17496	86.8875	0.1661	87.1625	0.17469	86.7313	0.18009	86.675	0.18225
87.9062	0.2615	88.2125	0.1839	87.95	0.1821	87.6813	0.19636	88	0.19225	87.9	0.18525	88.8312	0.1695	87.8312	0.17874	88.8312	0.1855	88.8063	0.17775	87.7313	0.17928	88.1188	0.19548	88.0187	0.1809	88.6937	0.17925	87.8563	0.17496	87.825	0.17631	87.9313	0.1683	88.2	0.1755	87.7687	0.18171	87.7188	0.18387
88.95	0.2645	89.2562	0.1842	88.9938	0.1839	88.725	0.19838	89.05	0.19325	88.9437	0.18675	89.875	0.1704	88.8688	0.18036	89.875	0.1865	89.85	0.1795	88.7687	0.18036	89.1625	0.19683	89.0625	0.18225	89.7375	0.18025	88.9	0.17604	88.875	0.17766	88.9688	0.16968	89.2438	0.17793	88.8063	0.18225	88.7562	0.18522
89.9938	0.26575	90.3	0.186	90.0375	0.1851	89.7625	0.20039	90.0875	0.19475	89.9813	0.1875	90.9188	0.1722	89.9125	0.18198	90.9188	0.1885	90.8937	0.1805	89.8125	0.18144	90.2	0.19872	90.1063	0.18414	90.7812	0.18175	89.9437	0.1782	89.9125	0.17901	90.0125	0.17023	90.2875	0.1782	89.8563	0.1836	89.8	0.18711
91.0312	0.2685	91.3375	0.1863	91.075	0.1872	90.8063	0.20154	91.125	0.19675	91.0187	0.1895	91.9625	0.1746	90.95	0.18279	91.9625	0.18925	91.9313	0.1825	90.85	0.18306	91.2438	0.20034	91.1437	0.18468	91.8187	0.18325	90.9875	0.17928	90.9562	0.17955	91.0563	0.17188	91.325	0.17982	90.8937	0.18468	90.8438	0.18738
92.075	0.2705	92.3812	0.1878	92.1188	0.1881	91.85	0.20413	92.1688	0.19825	92.0687	0.19	93	0.1746	92	0.18441	93	0.19075	92.975	0.18375	91.9	0.18414	92.2875	0.20088	92.1875	0.18684	92.8625	0.18425	92.025	0.18036	92	0.18117	92.0938	0.17325	92.3688	0.18225	91.9313	0.18603	91.8812	0.18927
93.1188	0.27225	93.425	0.1905	93.1625	0.1899	92.8875	0.20499	93.2125	0.19925	93.1063	0.19125	94.0438	0.1773	93.0375	0.18576	94.0375	0.19225	94.0125	0.18575	92.9375	0.18684	93.325	0.20358	93.225	0.18873	93.9	0.18575	93.0687	0.18333	93.0375	0.18279	93.1375	0.17408	93.4125	0.18252	92.9813	0.18792	92.925	0.19116
94.1562	0.27425	94.4625	0.1923	94.2	0.1911	93.9375	0.20643	94.25	0.2015	94.15	0.1935	95.0875	0.1785	94.0812	0.18819	95.0875	0.19375	95.0625	0.1875	93.975	0.18873	94.3688	0.20493	94.2938	0.19008	94.9437	0.1875	94.1125	0.18414	94.0812	0.18387	94.1813	0.176	94.45	0.18441	94.0187	0.18981	93.9688	0.1917
95.2	0.27625	95.5062	0.1929	95.2438	0.1932	94.975	0.20815	95.2938	0.203	95.1937	0.195	96.125	0.1797	95.1188	0.18819	96.125	0.196	96.1	0.18875	95.0187	0.18954	95.4125	0.20601	95.3312	0.19008	95.9875	0.18825	95.15	0.18549	95.1188	0.18522	95.2188	0.1771	95.4938	0.18549	95.0625	0.19062	95.0125	0.19305
96.2438	0.27925	96.55	0.1947	96.2875	0.1941	96.0125	0.21016	96.3375	0.20325	96.2313	0.19625	97.1688	0.1815	96.1625	0.18927	97.1688	0.1965	97.1375	0.18975	96.0625	0.19143	96.45	0.20763	96.375	0.19197	97.025	0.18975	96.1937	0.18711	96.1625	0.18657	96.2625	0.1793	96.5375	0.18792	96.1	0.1917	96.05	0.19413
97.2812	0.281	97.5875	0.1953	97.325	0.1965	97.0625	0.2116	97.3812	0.20575	97.275	0.19725	98.2125	0.1815	97.2062	0.19035	98.2125	0.1985	98.1813	0.19125	97.1	0.19278	97.4938	0.20952	97.4188	0.19332	98.0687	0.1905	97.2375	0.189	97.2062	0.18765	97.3063	0.17985	97.575	0.189	97.1437	0.19278	97.0875	0.19602
98.325	0.283	98.6312	0.1974	98.3688	0.1977	98.1	0.21304	98.4188	0.20725	98.3125	0.19875	99.25	0.1836	98.2438	0.19251	99.25	0.19925	99.225	0.19275	98.1437	0.19413	98.5375	0.21006	98.4562	0.19521	99.1125	0.19175	98.275	0.18954	98.2438	0.189	98.3438	0.1815	98.6125	0.18981	98.1875	0.19521	98.1312	0.19764
99.3688	0.2845	99.675	0.1989	99.4125	0.1992	99.1375	0.21505	99.4625	0.20825	99.3563	0.20075	100.294	0.1839	99.2875	0.1944	100.294	0.201	100.269	0.19425	99.1875	0.19521	99.5812	0.21222	99.5062	0.19656	100.156	0.194	99.3187	0.19143	99.3125	0.19089	99.3875	0.18205	99.6625	0.19089	99.225	0.19629	99.175	0.19845
100.412	0.286	100.713	0.2001	100.45	0.1995	100.181	0.2162	100.506	0.20975	100.4	0.2015	101.331	0.186	100.331	0.19467	101.338	0.2025	101.306	0.19625	100.231	0.1971	100.625	0.21411	100.544	0.19737	101.194	0.1955	100.362	0.19386	100.35	0.19251	100.431	0.1837	100.7	0.19197	100.275	0.19791	100.213	0.20007
101.444	0.289	101.756	0.2013	101.494	0.2022	101.225	0.21764	101.544	0.21175	101.438	0.2035	102.381	0.1881	101.369	0.19629	102.381	0.203	102.35	0.19625	101.269	0.19791	101.656	0.21546	101.581	0.19845	102.231	0.19675	101.406	0.19413	101.394	0.19386	101.469	0.18563	101.744	0.19332	101.312	0.19926	101.256	0.20169
102.494	0.2905	102.8	0.2028	102.537	0.2034	102.269	0.21908	102.588	0.21325	102.481	0.2045	103.419	0.1881	102.412	0.19791	103.419	0.20475	103.394	0.19875	102.312	0.19953	102.706	0.21735	102.625	0.19953	103.281	0.19825	102.444	0.19602	102.438	0.1944	102.513	0.18728	102.781	0.19548	102.35	0.20061	102.3	0.20277
103.531	0.29175	103.838	0.2031	103.581	0.2037	103.306	0.22166	103.631	0.2145	103.525	0.206	104.463	0.1905	103.456	0.19872	104.456	0.20675	104.431	0.19975	103.356	0.20142	103.744	0.21843	103.669	0.20115	104.319	0.2	103.487	0.19737	103.475	0.19629	103.556	0.18755	103.825	0.19548	103.4	0.20142	103.344	0.20466
104.575	0.294	104.881	0.2052	104.619	0.2058	104.35	0.2231	104.669	0.21625	104.569	0.20825	105.506	0.1917	104.494	0.20034	105.5	0.20825	105.475	0.2005	104.394	0.20223	104.781	0.22086	104.706	0.2025	105.362	0.20125	104.531	0.19764	104.519	0.19737	104.594	0.1892	104.869	0.19764	104.438	0.20331	104.381	0.20547
105.619	0.296	105.919	0.207	105.662	0.2067	105.394	0.22483	105.713	0.21775	105.606	0.20875	106.544	0.1923	105.537	0.20223	106.544	0.21	106.519	0.20225	105.438	0.20358	105.825	0.22248	105.75	0.20385	106.406	0.20225	105.569	0.19926	105.556	0.20007	105.638	0.18948	105.906	0.19872	105.481	0.20493	105.425	0.20736
106.656	0.2975	106.963	0.2076	106.7	0.2094	106.431	0.22713	106.75	0.219	106.65	0.21075	107.588	0.1941	106.581	0.20331	107.588	0.21125	107.556	0.20375	106.481	0.20385	106.869	0.22383	106.794	0.20574	107.444	0.2035	106.612	0.1998	106.6	0.20088	106.675	0.1914	106.956	0.19953	106.519	0.20547	106.469	0.20763
107.7	0.3	108.006	0.2094	107.744	0.2094	107.475	0.22885	107.794	0.22025	107.694	0.21175	108.631	0.1962	107.625	0.20439	108.625	0.2125	108.6	0.205	107.519	0.20574	107.912	0.22572	107.831	0.20682	108.506	0.20575	107.65	0.20142	107.644	0.20169	107.725	0.19223	107.994	0.20061	107.562	0.20736	107.506	0.20898
108.737	0.30175	109.044	0.2094	108.787	0.2115	108.519	0.23058	108.838	0.2215	108.731	0.21325	109.669	0.1968	108.662	0.20601	109.669	0.21375	109.644	0.20625	108.562	0.20682	108.95	0.22734	108.875	0.20871	109.55	0.2065	108.694	0.20196	108.681	0.20304	108.763	0.19333	109.031	0.2025	108.606	0.20925	108.55	0.21087
109.781	0.3035	110.094	0.2118	109.825	0.2121	109.556	0.23173	109.881	0.223	109.775	0.214	110.713	0.1986	109.706	0.20682	110.713	0.21575	110.681	0.2075	109.606	0.20844	109.994	0.22842	109.919	0.20979	110.594	0.20825	109.737	0.20358	109.725	0.20331	109.8	0.19525	110.081	0.20358	109.644	0.2106	109.594	0.21195
110.825	0.305	111.131	0.2124	110.875	0.213	110.6	0.23374	110.919	0.225	110.819	0.216	111.756	0.1992	110.75	0.20844	111.75	0.217	111.725	0.209	110.644	0.20952	111.037	0.23112	110.956	0.21141	111.638	0.2095	110.775	0.2052	110.769	0.20547	110.85	0.19663	111.119	0.20466	110.688	0.21141	110.631	0.2133
111.869	0.3065	112.175	0.213	111.912	0.2154	111.644	0.23489	111.963	0.2255	111.856	0.2175	112.8	0.2007	111.787	0.20925	112.794	0.21775	112.769	0.20975	111.688	0.21141	112.075	0.23247	112	0.21249	112.675	0.21	111.819	0.20682	111.806	0.20601	111.888	0.198	112.162	0.20628	111.731	0.21249	111.675	0.21492
112.912	0.30875	113.213	0.2154	112.956	0.2163	112.681	0.23661	113.006	0.227	112.9	0.21875	113.838	0.2028	112.831	0.21033	113.838	0.22	113.806	0.2115	112.731	0.21249	113.119	0.23382	113.044	0.21465	113.719	0.21175	112.862	0.20763	112.85	0.20709	112.931	0.19883	113.2	0.2079	112.769	0.21411	112.719	0.216
113.95	0.311	114.256	0.2169	113.994	0.2172	113.725	0.23834	114.044	0.22925	113.938	0.22025	114.875	0.2034	113.869	0.21114	114.875	0.22125	114.85	0.2125	113.775	0.21357	114.162	0.23571	114.088	0.21627	114.756	0.2125	113.906	0.21033	113.894	0.20898	113.969	0.20075	114.244	0.20898	113.812	0.21546	113.763	0.21708
114.987	0.31275	115.3	0.2181	115.031	0.2184	114.769	0.23949	115.088	0.2295	114.981	0.22125	115.919	0.2049	114.912	0.2133	115.919	0.22175	115.894	0.214	114.812	0.21573	115.2	0.23679	115.125	0.21735	115.8	0.2145	114.944	0.21087	114.938	0.21033	115.013	0.20103	115.287	0.21006	114.856	0.21681	114.8	0.2187
116.037	0.31375	116.338	0.219	116.081	0.2202	115.806	0.2415	116.131	0.23125	116.025	0.222	116.963	0.2067	115.956	0.21438	116.963	0.22325	116.938	0.215	115.856	0.21735	116.244	0.23787	116.169	0.21897	116.844	0.21525	115.981	0.21222	115.975	0.21222	116.056	0.20295	116.325	0.21195	115.894	0.21789	115.844	0.22005
117.075	0.3165	117.381	0.2202	117.119	0.222	116.85	0.24236	117.169	0.23275	117.069	0.2235	118.006	0.2088	116.994	0.216	118	0.224	117.975	0.2165	116.9	0.21816	117.287	0.23976	117.213	0.21978	117.881	0.217	117.031	0.21276	117.019	0.2133	117.094	0.20378	117.369	0.21303	116.938	0.21951	116.888	0.22194
118.119	0.31825	118.425	0.2223	118.162	0.2238	117.894	0.24495	118.219	0.23475	118.106	0.22525	119.044	0.2091	118.037	0.21762	119.044	0.226	119.019	0.21775	117.938	0.21951	118.331	0.24111	118.25	0.2214	118.925	0.2185	118.069	0.21411	118.062	0.21438	118.138	0.20543	118.412	0.21411	117.981	0.22059	117.925	0.22356
119.156	0.31975	119.463	0.2235	119.206	0.2259	118.931	0.24581	119.25	0.2365	119.144	0.22625	120.088	0.2094	119.075	0.21924	120.088	0.227	120.062	0.21925	118.981	0.22113	119.369	0.24219	119.294	0.22194	119.969	0.22025	119.112	0.21519	119.1	0.21519	119.181	0.20708	119.45	0.21573	119.019	0.22194	118.969	0.22464
120.2	0.3215	120.506	0.225	120.244	0.2265	119.975	0.24725	120.3	0.23775	120.194	0.228	121.125	0.2112	120.125	0.22032	121.131	0.22775	121.1	0.22025	120.025	0.2214	120.412	0.24408	120.338	0.22329	121.013	0.2215	120.156	0.21681	120.144	0.21708	120.219	0.20763	120.494	0.21654	120.062	0.22329	120.013	0.22653
121.244	0.32275	121.55	0.2259	121.287	0.2283	121.019	0.24869	121.338	0.2385	121.231	0.229	122.169	0.213	121.162	0.22167	122.169	0.22875	122.144	0.2215	121.062	0.22329	121.456	0.2457	121.375	0.22464	122.05	0.2225	121.194	0.21816	121.188	0.21843	121.263	0.20873	121.537	0.21816	121.106	0.2241	121.05	0.22788
122.281	0.326	122.588	0.2277	122.325	0.2304	122.056	0.25013	122.381	0.24	122.275	0.23025	123.213	0.2142	122.206	0.22275	123.213	0.23	123.188	0.22325	122.106	0.22518	122.494	0.24705	122.419	0.22626	123.088	0.224	122.237	0.21978	122.225	0.22005	122.306	0.21038	122.575	0.21951	122.15	0.22599	122.094	0.22923
123.325	0.3275	123.631	0.228	123.375	0.231	123.1	0.25128	123.425	0.241	123.319	0.2315	124.256	0.2148	123.25	0.2241	124.256	0.232	124.225	0.22425	123.15	0.22518	123.537	0.24813	123.463	0.22788	124.138	0.2255	123.275	0.22059	123.269	0.22059	123.344	0.21175	123.619	0.22113	123.188	0.22761	123.138	0.23085
124.362	0.32925	124.675	0.2304	124.412	0.2328	124.144	0.25415	124.463	0.2435	124.356	0.2325	125.294	0.2172	124.287	0.22518	125.294	0.2335	125.269	0.226	124.194	0.2268	124.581	0.25029	124.5	0.2295	125.175	0.226	124.325	0.22194	124.312	0.22221	124.388	0.21258	124.662	0.2214	124.231	0.22788	124.175	0.23193
125.406	0.3305	125.719	0.2313	125.456	0.2346	125.181	0.25588	125.506	0.24475	125.4	0.2335	126.338	0.2187	125.331	0.22734	126.338	0.235	126.312	0.22675	125.231	0.22842	125.619	0.25164	125.544	0.23112	126.219	0.22775	125.362	0.22356	125.35	0.22383	125.431	0.2134	125.7	0.22275	125.275	0.22977	125.219	0.2322
126.45	0.332	126.756	0.2328	126.5	0.2358	126.225	0.25645	126.544	0.2455	126.444	0.23525	127.381	0.2202	126.375	0.22896	127.375	0.237	127.35	0.2285	126.275	0.2295	126.662	0.25272	126.581	0.23193	127.256	0.22925	126.4	0.22464	126.394	0.22518	126.469	0.21533	126.744	0.22437	126.312	0.23139	126.263	0.23355
127.494	0.33425	127.8	0.234	127.537	0.2364	127.263	0.2576	127.588	0.2475	127.487	0.237	128.419	0.2214	127.412	0.23031	128.419	0.23725	128.394	0.2295	127.312	0.23112	127.7	0.25407	127.625	0.23328	128.3	0.2305	127.45	0.22599	127.438	0.22761	127.513	0.2167	127.787	0.22545	127.356	0.23301	127.3	0.23463
128.537	0.33625	128.838	0.2355	128.581	0.2391	128.312	0.25818	128.631	0.249	128.525	0.2385	129.463	0.2229	128.456	0.23085	129.463	0.23975	129.438	0.231	128.356	0.2322	128.744	0.25515	128.669	0.23409	129.344	0.23125	128.488	0.22788	128.481	0.22815	128.556	0.21808	128.831	0.22707	128.4	0.23436	128.344	0.23625
129.575	0.33775	129.881	0.237	129.619	0.2409	129.35	0.26076	129.669	0.251	129.562	0.24	130.506	0.2232	129.494	0.23166	130.506	0.24025	130.481	0.23225	129.4	0.23409	129.781	0.25758	129.706	0.23544	130.381	0.23325	129.531	0.2295	129.519	0.22977	129.6	0.21945	129.869	0.22734	129.438	0.2349	129.387	0.23787
130.619	0.3395	130.925	0.2373	130.662	0.2412	130.394	0.26278	130.713	0.2515	130.613	0.241	131.544	0.2247	130.537	0.23328	131.544	0.24175	131.519	0.234	130.438	0.2349	130.831	0.2592	130.75	0.23679	131.425	0.2335	130.569	0.22977	130.562	0.23058	130.637	0.22055	130.912	0.23031	130.475	0.23679	130.431	0.23895
131.662	0.341	131.969	0.2391	131.706	0.243	131.431	0.26393	131.756	0.25325	131.65	0.242	132.588	0.2265	131.581	0.23436	132.581	0.2435	132.562	0.2345	131.481	0.23679	131.875	0.26055	131.794	0.2376	132.469	0.23475	131.613	0.23193	131.606	0.23166	131.681	0.22138	131.95	0.23031	131.519	0.23814	131.469	0.2403
132.7	0.34225	133.006	0.2409	132.744	0.2445	132.475	0.26565	132.794	0.2545	132.694	0.2435	133.631	0.2274	132.619	0.23598	133.631	0.245	133.6	0.2365	132.525	0.23733	132.912	0.2619	132.831	0.23949	133.506	0.236	132.656	0.23301	132.644	0.23328	132.725	0.22303	132.994	0.23166	132.562	0.24003	132.512	0.24165
133.744	0.344	134.05	0.2427	133.787	0.2451	133.519	0.26651	133.838	0.2555	133.738	0.245	134.675	0.2283	133.669	0.23733	134.675	0.24625	134.644	0.23725	133.562	0.23895	133.956	0.26271	133.881	0.24084	134.556	0.23775	133.694	0.23409	133.688	0.2349	133.762	0.2233	134.037	0.23247	133.6	0.2403	133.55	0.24273
134.781	0.34625	135.088	0.243	134.831	0.2469	134.556	0.26853	134.881	0.25775	134.775	0.2465	135.713	0.2298	134.706	0.23868	135.713	0.24775	135.688	0.23925	134.606	0.24057	134.994	0.26406	134.919	0.24192	135.594	0.2385	134.738	0.23517	134.725	0.23571	134.806	0.22523	135.081	0.23436	134.65	0.24165	134.594	0.24354
135.825	0.34825	136.131	0.2448	135.869	0.249	135.6	0.27083	135.925	0.25875	135.819	0.24725	136.756	0.231	135.75	0.24003	136.756	0.24825	136.725	0.23975	135.644	0.24084	136.037	0.26595	135.963	0.24273	136.631	0.24	135.781	0.23598	135.769	0.23868	135.85	0.2266	136.125	0.23571	135.688	0.24246	135.637	0.24435
136.869	0.35	137.175	0.2454	136.912	0.2493	136.644	0.27198	136.963	0.25975	136.856	0.249	137.819	0.2325	136.787	0.24111	137.794	0.251	137.769	0.24125	136.694	0.24246	137.081	0.26649	137	0.24381	137.675	0.241	136.819	0.23733	136.806	0.23895	136.887	0.22743	137.162	0.23706	136.731	0.24408	136.675	0.24651
137.906	0.35225	138.219	0.2469	137.956	0.2511	137.688	0.27399	138.006	0.261	137.9	0.2505	138.856	0.2337	137.831	0.24219	138.838	0.25225	138.812	0.24225	137.731	0.24381	138.119	0.26892	138.044	0.24597	138.719	0.24225	137.863	0.23922	137.85	0.24057	137.931	0.22853	138.206	0.23706	137.775	0.24651	137.725	0.24813
138.95	0.3535	139.256	0.2478	139	0.2529	138.725	0.27514	139.05	0.26175	138.944	0.252	139.9	0.2346	138.875	0.24408	139.875	0.2525	139.856	0.244	138.769	0.24516	139.162	0.27027	139.088	0.24678	139.762	0.2435	138.906	0.23949	138.894	0.24219	138.975	0.23018	139.25	0.23949	138.812	0.24732	138.756	0.2484
139.994	0.35575	140.3	0.2493	140.037	0.2544	139.769	0.27744	140.088	0.264	139.981	0.25275	140.944	0.2361	139.912	0.24489	140.919	0.254	140.894	0.24575	139.812	0.24624	140.2	0.27189	140.125	0.24867	140.8	0.24575	139.944	0.24084	139.931	0.243	140.012	0.231	140.287	0.24111	139.856	0.24894	139.806	0.24975
141.037	0.3575	141.344	0.2508	141.081	0.2553	140.812	0.27773	141.131	0.26525	141.025	0.25375	141.981	0.2385	140.963	0.24543	141.963	0.25575	141.938	0.24725	140.856	0.24813	141.25	0.27378	141.169	0.24948	141.844	0.24725	140.988	0.24165	140.981	0.24489	141.056	0.23238	141.331	0.24273	140.894	0.25056	140.844	0.2511
142.075	0.35975	142.381	0.2514	142.125	0.2571	141.85	0.28031	142.175	0.266	142.069	0.25525	143.025	0.2391	142	0.24705	143	0.25725	142.975	0.2485	141.9	0.24948	142.287	0.27648	142.213	0.25083	142.887	0.2485	142.031	0.24381	142.019	0.24516	142.1	0.23375	142.375	0.24381	141.963	0.2511	141.906	0.25245
143.119	0.36075	143.425	0.2532	143.162	0.2577	142.894	0.28204	143.213	0.26775	143.106	0.257	144.069	0.2415	143.037	0.24813	144.05	0.2585	144.019	0.25	142.938	0.25056	143.325	0.27675	143.25	0.25299	143.925	0.25	143.069	0.24489	143.062	0.24651	143.144	0.23485	143.412	0.24543	143	0.25272	142.95	0.2538
144.162	0.3635	144.469	0.2544	144.206	0.2592	143.931	0.28348	144.256	0.2695	144.15	0.25825	145.113	0.2424	144.081	0.24894	145.088	0.26	145.062	0.25125	143.981	0.25191	144.375	0.27918	144.294	0.25326	144.969	0.2515	144.113	0.24678	144.106	0.24732	144.181	0.23623	144.475	0.24705	144.044	0.2538	143.988	0.25461
145.2	0.3655	145.506	0.2559	145.269	0.2601	144.975	0.28491	145.294	0.2705	145.194	0.26025	146.15	0.2436	145.125	0.25137	146.131	0.261	146.1	0.2525	145.025	0.25245	145.412	0.27999	145.338	0.25542	146.012	0.252	145.156	0.24813	145.144	0.2484	145.225	0.23733	145.519	0.24759	145.088	0.25488	145.031	0.25623
146.244	0.36725	146.55	0.2577	146.306	0.2616	146.019	0.28578	146.338	0.2715	146.238	0.261	147.194	0.2451	146.169	0.25218	147.169	0.26175	147.144	0.254	146.062	0.25353	146.456	0.28161	146.375	0.25677	147.05	0.25375	146.194	0.25029	146.188	0.25029	146.262	0.23925	146.562	0.24867	146.125	0.25704	146.075	0.25785
147.287	0.36925	147.588	0.2598	147.35	0.2643	147.062	0.28808	147.381	0.2735	147.275	0.262	148.238	0.2463	147.206	0.25353	148.213	0.26375	148.188	0.25475	147.106	0.25623	147.494	0.28296	147.419	0.25839	148.094	0.255	147.238	0.25137	147.225	0.25272	147.306	0.2398	147.6	0.25056	147.169	0.25704	147.119	0.25974
148.325	0.37125	148.631	0.261	148.394	0.2649	148.1	0.28951	148.425	0.2745	148.319	0.26425	149.275	0.2481	148.25	0.25569	149.256	0.26525	149.225	0.25625	148.15	0.25677	148.537	0.28566	148.463	0.25974	149.131	0.2565	148.281	0.25245	148.275	0.25272	148.35	0.24145	148.644	0.25191	148.206	0.2592	148.156	0.26082
149.369	0.3725	149.675	0.2619	149.438	0.2661	149.144	0.29124	149.469	0.277	149.363	0.265	150.319	0.249	149.294	0.25704	150.294	0.2665	150.269	0.2565	149.188	0.25785	149.581	0.28647	149.506	0.26109	150.175	0.25825	149.325	0.2538	149.312	0.25434	149.387	0.2431	149.681	0.2538	149.25	0.26028	149.194	0.26244
150.412	0.37375	150.719	0.2634	150.475	0.2682	150.188	0.29268	150.5	0.2775	150.4	0.2665	151.356	0.2502	150.331	0.25866	151.338	0.26825	151.312	0.2585	150.231	0.25947	150.619	0.28809	150.544	0.26244	151.219	0.25975	150.363	0.25434	150.35	0.25515	150.431	0.24393	150.725	0.25515	150.294	0.26109	150.244	0.26298
151.456	0.37625	151.756	0.2655	151.519	0.2688	151.225	0.29354	151.55	0.2785	151.444	0.26725	152.4	0.2517	151.375	0.25974	152.381	0.26875	152.35	0.2595	151.275	0.26082	151.662	0.28917	151.588	0.26244	152.262	0.261	151.406	0.25596	151.4	0.25677	151.475	0.24558	151.769	0.25569	151.338	0.26325	151.281	0.2646
152.494	0.37775	152.8	0.2658	152.562	0.2709	152.269	0.29613	152.588	0.2795	152.481	0.269	153.444	0.2526	152.412	0.26055	153.419	0.27	153.394	0.262	152.319	0.26163	152.706	0.29025	152.631	0.26406	153.3	0.26175	152.45	0.25677	152.438	0.25812	152.519	0.24723	152.806	0.25623	152.375	0.26379	152.325	0.26568
153.537	0.379	153.844	0.2685	153.6	0.2715	153.312	0.29699	153.631	0.281	153.525	0.2695	154.481	0.2535	153.456	0.2619	154.469	0.27175	154.438	0.2625	153.356	0.26298	153.744	0.2916	153.669	0.26541	154.344	0.2635	153.488	0.25812	153.475	0.25866	153.556	0.24833	153.85	0.25785	153.419	0.26541	153.369	0.26811
154.581	0.38075	154.887	0.2694	154.644	0.2745	154.35	0.29843	154.675	0.2825	154.569	0.2715	155.525	0.2559	154.5	0.26271	155.506	0.27325	155.481	0.2635	154.4	0.2646	154.787	0.29376	154.713	0.26649	155.387	0.26475	154.531	0.25974	154.519	0.26028	154.594	0.24833	154.894	0.25947	154.456	0.2673	154.406	0.26892
155.619	0.38225	155.925	0.2697	155.681	0.2748	155.394	0.29986	155.738	0.28425	155.613	0.273	156.569	0.2559	155.537	0.2646	156.544	0.27525	156.519	0.2655	155.444	0.26622	155.831	0.29511	155.75	0.26811	156.425	0.266	155.575	0.26109	155.562	0.2619	155.644	0.2508	155.931	0.26028	155.5	0.2673	155.45	0.27
156.662	0.384	156.969	0.2721	156.725	0.276	156.438	0.30159	156.781	0.28525	156.65	0.27425	157.613	0.258	156.588	0.26649	157.588	0.2765	157.562	0.26675	156.481	0.26703	156.869	0.29646	156.794	0.26919	157.469	0.26725	156.613	0.2619	156.606	0.2646	156.681	0.25218	156.975	0.26163	156.544	0.26919	156.494	0.27081
157.7	0.38525	158.006	0.2733	157.769	0.2775	157.481	0.30389	157.819	0.28725	157.694	0.276	158.65	0.2589	157.625	0.26703	158.631	0.278	158.606	0.2685	157.525	0.26838	157.912	0.29862	157.838	0.27	158.512	0.26875	157.656	0.26352	157.644	0.2646	157.725	0.25273	158.012	0.26298	157.588	0.26946	157.531	0.27297
158.744	0.38675	159.05	0.2739	158.812	0.2793	158.519	0.30533	158.863	0.28825	158.738	0.27725	159.694	0.2607	158.669	0.26865	159.669	0.279	159.644	0.26975	158.569	0.27	158.956	0.29943	158.875	0.27216	159.55	0.2695	158.7	0.26568	158.688	0.26649	158.762	0.25493	159.062	0.2646	158.625	0.27108	158.575	0.27459
159.787	0.38875	160.094	0.2757	159.85	0.2808	159.562	0.30619	159.906	0.29	159.775	0.279	160.738	0.2625	159.706	0.27027	160.713	0.2805	160.688	0.271	159.606	0.27108	160	0.30105	159.919	0.2727	160.594	0.2715	159.738	0.26622	159.731	0.26838	159.806	0.25603	160.1	0.26514	159.669	0.27378	159.613	0.27486
160.825	0.39075	161.131	0.2766	160.894	0.2817	160.6	0.30763	160.944	0.291	160.819	0.27975	161.775	0.2625	160.75	0.27054	161.756	0.2815	161.731	0.2725	160.65	0.27216	161.037	0.3024	160.963	0.27459	161.631	0.2725	160.781	0.26811	160.769	0.26919	160.85	0.25658	161.144	0.26649	160.713	0.27459	160.662	0.27702
161.869	0.39125	162.175	0.2784	161.938	0.2841	161.644	0.30906	161.988	0.293	161.863	0.28225	162.819	0.2646	161.794	0.27216	162.794	0.283	162.769	0.27375	161.688	0.27378	162.081	0.30429	162.006	0.2754	162.675	0.274	161.825	0.26838	161.812	0.27027	161.887	0.25878	162.188	0.26703	161.75	0.27594	161.7	0.27783
162.912	0.39425	163.219	0.2799	162.975	0.2856	162.688	0.31136	163.025	0.29425	162.906	0.28275	163.856	0.2664	162.831	0.27432	163.838	0.284	163.812	0.27525	162.731	0.27459	163.125	0.30564	163.044	0.27783	163.719	0.2745	162.863	0.27054	162.856	0.27162	162.931	0.25933	163.225	0.26838	162.794	0.27675	162.738	0.27945
163.95	0.39575	164.256	0.2805	164.019	0.2862	163.725	0.31309	164.069	0.296	163.944	0.284	164.9	0.2676	163.875	0.27567	164.881	0.286	164.856	0.27675	163.769	0.27675	164.162	0.30672	164.088	0.27864	164.756	0.27575	163.906	0.27108	163.894	0.27243	163.975	0.2607	164.269	0.27054	163.838	0.27891	163.781	0.2808
164.994	0.397	165.3	0.2823	165.062	0.2886	164.769	0.31481	165.113	0.297	164.988	0.285	165.944	0.2679	164.912	0.27675	165.925	0.2875	165.894	0.277	164.819	0.27783	165.206	0.3078	165.131	0.28107	165.806	0.2775	164.95	0.27297	164.938	0.27459	165.012	0.2618	165.306	0.27243	164.875	0.27918	164.825	0.28215
166.037	0.3985	166.344	0.2832	166.1	0.2892	165.812	0.31596	166.15	0.29875	166.025	0.28725	166.981	0.2694	165.956	0.27702	166.963	0.28775	166.938	0.2795	165.856	0.27972	166.25	0.31023	166.169	0.28134	166.844	0.278	165.988	0.27459	165.981	0.27621	166.056	0.264	166.35	0.27297	165.919	0.2808	165.869	0.2835
167.081	0.4	167.387	0.2844	167.144	0.291	166.85	0.31711	167.194	0.30025	167.069	0.28825	168.031	0.2703	167	0.27864	168.006	0.289	167.975	0.28	166.894	0.28161	167.294	0.31131	167.213	0.28296	167.887	0.28025	167.031	0.27594	167.025	0.27675	167.1	0.26565	167.394	0.27405	166.963	0.28215	166.906	0.28377
168.119	0.40225	168.425	0.2871	168.188	0.2928	167.894	0.31884	168.231	0.30225	168.113	0.28975	169.069	0.2718	168.037	0.28026	169.05	0.29075	169.019	0.281	167.944	0.28215	168.331	0.3132	168.256	0.28404	168.931	0.28075	168.069	0.27729	168.062	0.27837	168.144	0.26648	168.431	0.27459	168	0.28377	167.95	0.2862
169.162	0.40375	169.469	0.2883	169.225	0.294	168.938	0.32085	169.281	0.303	169.15	0.29075	170.106	0.2736	169.081	0.2808	170.088	0.292	170.062	0.28275	168.981	0.28323	169.375	0.31482	169.294	0.28512	169.969	0.28175	169.113	0.27837	169.106	0.27972	169.181	0.2673	169.481	0.27648	169.044	0.28431	168.994	0.28728
170.206	0.4065	170.512	0.2895	170.269	0.2952	169.981	0.32143	170.319	0.30425	170.194	0.29225	171.156	0.2751	170.125	0.28242	171.131	0.29275	171.106	0.284	170.025	0.28404	170.419	0.31536	170.338	0.28755	171.012	0.283	170.156	0.27945	170.15	0.2808	170.225	0.2684	170.519	0.2781	170.088	0.28566	170.031	0.2889
171.244	0.40775	171.55	0.2901	171.312	0.2967	171.019	0.32344	171.356	0.3065	171.231	0.293	172.194	0.2766	171.162	0.28323	172.175	0.2945	172.144	0.2855	171.069	0.28539	171.456	0.31752	171.375	0.28944	172.05	0.28475	171.2	0.2808	171.188	0.28269	171.269	0.26978	171.556	0.27837	171.131	0.28755	171.075	0.28971
172.287	0.4085	172.594	0.2922	172.35	0.2985	172.062	0.3243	172.406	0.3075	172.275	0.29425	173.238	0.2775	172.213	0.28539	173.213	0.296	173.188	0.28725	172.106	0.28755	172.5	0.3186	172.419	0.28971	173.094	0.28625	172.238	0.28215	172.231	0.28404	172.306	0.27033	172.6	0.27999	172.169	0.28944	172.119	0.29025
173.331	0.41075	173.637	0.294	173.394	0.2997	173.106	0.32603	173.444	0.30875	173.319	0.29575	174.275	0.2799	173.25	0.28647	174.256	0.29725	174.231	0.28825	173.15	0.28863	173.537	0.32022	173.463	0.29133	174.137	0.28825	173.281	0.28404	173.269	0.28566	173.35	0.27143	173.644	0.28107	173.213	0.29133	173.156	0.29187
174.369	0.4125	174.675	0.2946	174.431	0.3021	174.144	0.32775	174.488	0.30975	174.363	0.2975	175.319	0.2814	174.294	0.28809	175.3	0.299	175.269	0.2895	174.188	0.28998	174.581	0.32157	174.5	0.29214	175.175	0.28925	174.325	0.28404	174.312	0.28593	174.394	0.2728	174.688	0.28323	174.256	0.29187	174.2	0.29322
175.412	0.41425	175.719	0.2961	175.475	0.3033	175.188	0.33034	175.525	0.3115	175.4	0.2985	176.363	0.2826	175.331	0.28971	176.338	0.29975	176.312	0.29075	175.231	0.29025	175.625	0.32346	175.55	0.2943	176.219	0.291	175.363	0.28566	175.356	0.28755	175.431	0.27445	175.725	0.28377	175.294	0.29376	175.244	0.29457
176.456	0.416	176.762	0.2967	176.519	0.3039	176.225	0.33034	176.569	0.3125	176.444	0.29975	177.4	0.2841	176.375	0.2916	177.4	0.3015	177.35	0.292	176.275	0.29187	176.662	0.32373	176.588	0.29538	177.262	0.29175	176.406	0.28701	176.394	0.28971	176.475	0.27445	176.769	0.28539	176.338	0.29484	176.281	0.29538
177.494	0.4175	177.806	0.2988	177.562	0.3057	177.269	0.33235	177.613	0.3135	177.488	0.30125	178.444	0.2844	177.419	0.29295	178.444	0.3035	178.394	0.29325	177.312	0.29295	177.706	0.32535	177.631	0.29646	178.3	0.29325	177.45	0.28809	177.444	0.28998	177.519	0.27638	177.812	0.28647	177.381	0.29619	177.325	0.29754
178.537	0.4195	178.844	0.3003	178.6	0.3072	178.312	0.3335	178.65	0.3145	178.525	0.3025	179.488	0.2871	178.456	0.29457	179.488	0.30425	179.444	0.2945	178.363	0.29457	178.744	0.32697	178.669	0.29754	179.344	0.29425	178.488	0.28917	178.475	0.2916	178.562	0.27775	178.85	0.28782	178.419	0.29808	178.369	0.29862
179.581	0.42125	179.887	0.3015	179.644	0.309	179.35	0.33523	179.7	0.3155	179.569	0.30425	180.525	0.288	179.5	0.29484	180.525	0.30625	180.475	0.2955	179.4	0.29619	179.787	0.32913	179.713	0.29943	180.387	0.296	179.531	0.29025	179.525	0.29268	179.6	0.27858	179.894	0.2889	179.463	0.29862	179.412	0.30024
180.619	0.42275	180.925	0.3027	180.688	0.3096	180.394	0.33666	180.738	0.31725	180.613	0.30475	181.569	0.2901	180.544	0.29619	181.569	0.307	181.525	0.297	180.444	0.29727	180.831	0.33075	180.756	0.30132	181.431	0.2975	180.575	0.2916	180.562	0.2943	180.644	0.28078	180.938	0.29079	180.5	0.29997	180.45	0.30132
181.662	0.42425	181.969	0.3045	181.725	0.3108	181.438	0.3381	181.775	0.31925	181.65	0.307	182.613	0.2913	181.581	0.29781	182.613	0.3075	182.562	0.29825	181.481	0.29835	181.875	0.33237	181.794	0.3024	182.469	0.299	181.619	0.29322	181.606	0.29565	181.688	0.28243	181.975	0.2916	181.544	0.30213	181.494	0.30213
182.706	0.42525	183.012	0.3054	182.769	0.3126	182.475	0.33839	182.825	0.3205	182.7	0.30825	183.656	0.2916	182.631	0.29943	183.65	0.31	183.6	0.299	182.525	0.2997	182.919	0.33345	182.838	0.30402	183.512	0.29975	182.656	0.2943	182.65	0.29673	182.725	0.28353	183.019	0.29457	182.581	0.30294	182.531	0.30321
183.744	0.42775	184.05	0.3075	183.812	0.3138	183.519	0.34098	183.863	0.32175	183.738	0.30875	184.694	0.2934	183.669	0.29997	184.694	0.31025	184.644	0.30025	183.569	0.30132	183.956	0.33453	183.881	0.30456	184.556	0.3015	183.7	0.29511	183.688	0.29835	183.769	0.28628	184.062	0.29457	183.631	0.30294	183.575	0.30537
184.787	0.429	185.094	0.3087	184.85	0.3153	184.562	0.3427	184.906	0.323	184.775	0.31	185.738	0.2946	184.706	0.30186	185.738	0.31175	185.688	0.3025	184.606	0.3024	185	0.33669	184.919	0.30618	185.594	0.3025	184.744	0.29754	184.731	0.30024	184.812	0.2871	185.106	0.29646	184.669	0.30456	184.619	0.30591
185.831	0.43025	186.137	0.3105	185.894	0.3165	185.606	0.34385	185.944	0.32475	185.819	0.3105	186.781	0.2952	185.75	0.30294	186.775	0.3135	186.731	0.30375	185.656	0.30321	186.044	0.33777	185.963	0.30753	186.637	0.3035	185.781	0.29754	185.769	0.30213	185.85	0.2871	186.144	0.297	185.713	0.30537	185.662	0.30807
186.869	0.4315	187.175	0.312	186.938	0.3189	186.644	0.34471	186.988	0.32625	186.863	0.31325	187.819	0.2967	186.794	0.30375	187.819	0.315	187.769	0.3045	186.694	0.3051	187.081	0.33912	187.006	0.30888	187.681	0.305	186.825	0.2997	186.812	0.30375	186.894	0.28793	187.188	0.29889	186.756	0.30672	186.7	0.30888
187.912	0.4335	188.219	0.3126	187.975	0.3195	187.688	0.34615	188.031	0.32725	187.906	0.31475	188.863	0.2982	187.831	0.3051	188.863	0.31625	188.812	0.307	187.731	0.30699	188.125	0.33993	188.044	0.31077	188.719	0.30625	187.869	0.30051	187.856	0.30456	187.931	0.29013	188.231	0.30024	187.794	0.30834	187.744	0.30996
188.95	0.43525	189.262	0.3141	189.019	0.3213	188.731	0.34845	189.069	0.329	188.944	0.31575	189.9	0.2997	188.875	0.30672	189.9	0.318	189.856	0.30775	188.775	0.30726	189.162	0.34236	189.088	0.31131	189.762	0.3075	188.906	0.30213	188.894	0.30591	188.975	0.29123	189.269	0.30132	188.838	0.30969	188.787	0.31158
189.994	0.437	190.3	0.3159	190.062	0.3225	189.769	0.3496	190.113	0.3305	189.988	0.3175	190.944	0.3015	189.919	0.30807	190.944	0.3195	190.894	0.30975	189.819	0.30888	190.206	0.34344	190.131	0.31239	190.806	0.30925	189.95	0.30375	189.938	0.30699	190.012	0.29288	190.312	0.30294	189.875	0.3105	189.825	0.3132
191.037	0.43825	191.344	0.3171	191.106	0.3246	190.812	0.35075	191.156	0.33225	191.031	0.31875	191.988	0.303	190.963	0.30942	191.988	0.321	191.944	0.3115	190.856	0.31104	191.25	0.34452	191.175	0.31401	191.844	0.31	190.988	0.3051	190.981	0.30834	191.062	0.29453	191.35	0.30429	190.919	0.31293	190.869	0.31347
192.075	0.44025	192.387	0.3186	192.144	0.3267	191.856	0.35248	192.194	0.33325	192.069	0.321	193.031	0.3039	192	0.31104	193.031	0.322	192.981	0.313	191.9	0.31158	192.287	0.34641	192.213	0.31536	192.887	0.3115	192.031	0.30699	192.019	0.30996	192.1	0.29563	192.394	0.30618	191.963	0.31401	191.912	0.3159
193.125	0.4425	193.431	0.3201	193.188	0.3276	192.9	0.35391	193.238	0.3345	193.113	0.3215	194.075	0.3054	193.044	0.31131	194.069	0.32425	194.019	0.31425	192.944	0.31347	193.338	0.34722	193.256	0.31671	193.931	0.31275	193.075	0.30807	193.062	0.3105	193.137	0.29618	193.438	0.30699	193	0.31536	192.95	0.31752
194.162	0.44375	194.469	0.321	194.231	0.3294	193.938	0.35593	194.281	0.33725	194.156	0.32325	195.113	0.3072	194.081	0.3132	195.106	0.325	195.062	0.31575	193.988	0.31536	194.375	0.34938	194.3	0.31833	194.969	0.31375	194.113	0.30942	194.106	0.31266	194.188	0.29755	194.475	0.3078	194.05	0.31617	193.994	0.31779
195.206	0.44525	195.512	0.3225	195.269	0.3309	194.975	0.35679	195.319	0.33825	195.194	0.325	196.156	0.3084	195.125	0.31482	196.15	0.32675	196.106	0.31675	195.025	0.31671	195.412	0.351	195.338	0.31968	196.012	0.3155	195.156	0.3105	195.15	0.31401	195.225	0.29893	195.519	0.3105	195.088	0.31779	195.031	0.31995
196.269	0.448	196.55	0.3246	196.312	0.3318	196.019	0.35909	196.363	0.33975	196.238	0.32575	197.194	0.3096	196.169	0.31617	197.194	0.32725	197.15	0.3185	196.069	0.31725	196.456	0.35208	196.381	0.32049	197.056	0.316	196.2	0.31212	196.188	0.31509	196.269	0.30085	196.562	0.31077	196.131	0.31968	196.075	0.32103
197.312	0.44975	197.594	0.3264	197.356	0.3336	197.062	0.36081	197.406	0.34125	197.281	0.328	198.238	0.3108	197.213	0.31752	198.238	0.3295	198.188	0.31975	197.113	0.31914	197.5	0.35397	197.419	0.3213	198.1	0.31825	197.244	0.31347	197.231	0.3159	197.306	0.30168	197.606	0.31212	197.175	0.32103	197.119	0.32157
198.35	0.4515	198.637	0.327	198.394	0.3354	198.106	0.36168	198.444	0.34175	198.319	0.329	199.281	0.3114	198.25	0.31887	199.281	0.3315	199.231	0.32125	198.15	0.32022	198.544	0.35451	198.463	0.32346	199.137	0.31975	198.281	0.31536	198.275	0.31806	198.35	0.30278	198.644	0.3132	198.213	0.32211	198.156	0.32265
199.394	0.453	199.675	0.3294	199.438	0.3378	199.144	0.36369	199.488	0.34325	199.363	0.3305	200.319	0.3135	199.287	0.31968	200.319	0.33225	200.275	0.32225	199.194	0.3213	199.581	0.35613	199.506	0.324	200.181	0.32075	199.325	0.3159	199.312	0.31941	199.394	0.30443	199.688	0.31455	199.256	0.32346	199.206	0.32454
200.431	0.454	200.719	0.3309	200.481	0.3381	200.188	0.36513	200.531	0.3445	200.4	0.332	201.363	0.315	200.338	0.32157	201.363	0.33425	201.312	0.324	200.231	0.32238	200.625	0.35829	200.544	0.32562	201.219	0.323	200.369	0.31806	200.356	0.32049	200.431	0.30635	200.731	0.3159	200.294	0.32535	200.244	0.32616
201.475	0.4565	201.762	0.3321	201.525	0.3396	201.231	0.36743	201.569	0.34625	201.45	0.333	202.406	0.3162	201.375	0.32292	202.4	0.335	202.356	0.325	201.275	0.324	201.669	0.35991	201.594	0.32697	202.262	0.32425	201.406	0.31914	201.4	0.32211	201.481	0.3069	201.769	0.31752	201.338	0.32616	201.281	0.32724
202.519	0.458	202.8	0.3339	202.562	0.3399	202.269	0.36858	202.613	0.34825	202.488	0.33425	203.444	0.3177	202.419	0.324	203.444	0.33675	203.394	0.3265	202.319	0.32535	202.706	0.36126	202.631	0.32751	203.306	0.3265	202.45	0.32049	202.438	0.32373	202.519	0.30855	202.812	0.31833	202.381	0.32805	202.331	0.32832
203.562	0.46	203.844	0.3354	203.6	0.3417	203.312	0.3703	203.656	0.3495	203.531	0.3355	204.488	0.3195	203.463	0.32481	204.488	0.338	204.438	0.32775	203.363	0.3267	203.75	0.36234	203.675	0.32913	204.35	0.327	203.494	0.32184	203.481	0.32481	203.556	0.30965	203.85	0.31968	203.419	0.32967	203.369	0.32967
204.6	0.462	204.887	0.3366	204.644	0.3438	204.356	0.37203	204.694	0.351	204.569	0.3375	205.525	0.3213	204.5	0.3267	205.525	0.34025	205.481	0.329	204.4	0.32832	204.794	0.3645	204.713	0.33156	205.387	0.329	204.531	0.32292	204.525	0.32616	204.606	0.31075	204.894	0.32103	204.469	0.33102	204.412	0.33183
205.644	0.46325	205.931	0.3372	205.688	0.3444	205.4	0.37375	205.738	0.352	205.613	0.33875	206.575	0.3228	205.544	0.32778	206.575	0.341	206.525	0.33025	205.444	0.32886	205.831	0.36612	205.756	0.33291	206.431	0.33025	205.575	0.32427	205.562	0.32778	205.644	0.31213	205.938	0.32292	205.506	0.33183	205.45	0.3321
206.688	0.4645	206.969	0.339	206.731	0.3462	206.438	0.37576	206.781	0.353	206.656	0.3405	207.613	0.324	206.588	0.32913	207.613	0.3425	207.562	0.332	206.488	0.33048	206.875	0.36774	206.8	0.33399	207.475	0.3315	206.613	0.32535	206.606	0.3294	206.688	0.31405	206.975	0.32373	206.544	0.33345	206.494	0.33372
207.725	0.46625	208.012	0.3399	207.769	0.348	207.481	0.37691	207.825	0.3545	207.694	0.341	208.65	0.3261	207.631	0.33048	208.65	0.344	208.6	0.33325	207.531	0.3321	207.919	0.36909	207.838	0.33561	208.512	0.333	207.662	0.3267	207.65	0.32994	207.725	0.31515	208.019	0.32535	207.588	0.33453	207.537	0.33453
208.769	0.4675	209.056	0.3411	208.812	0.3498	208.525	0.37835	208.863	0.35575	208.738	0.343	209.7	0.3273	208.669	0.33237	209.694	0.3455	209.65	0.335	208.569	0.3321	208.956	0.37179	208.881	0.33669	209.556	0.33475	208.7	0.32832	208.688	0.33183	208.769	0.31653	209.062	0.32643	208.631	0.33642	208.575	0.33669
209.806	0.46875	210.094	0.3426	209.856	0.3501	209.562	0.37835	209.9	0.35675	209.781	0.3455	210.738	0.3285	209.713	0.33291	210.738	0.347	210.688	0.33525	209.613	0.3348	210	0.37341	209.925	0.33885	210.6	0.33575	209.738	0.32886	209.731	0.33345	209.812	0.31763	210.1	0.32751	209.675	0.3375	209.619	0.33831
210.85	0.47	211.137	0.345	210.894	0.351	210.606	0.38065	210.95	0.35875	210.825	0.347	211.781	0.33	210.75	0.33507	211.781	0.348	211.731	0.33725	210.65	0.33669	211.044	0.37476	210.963	0.33993	211.637	0.337	210.787	0.33075	210.775	0.33534	210.85	0.31928	211.15	0.32913	210.713	0.33831	210.662	0.3402
211.894	0.4725	212.181	0.3465	211.938	0.3534	211.65	0.38266	211.988	0.3605	211.863	0.347	212.825	0.3318	211.794	0.33696	212.819	0.3495	212.775	0.3395	211.694	0.33777	212.081	0.37557	212.006	0.34128	212.681	0.3385	211.825	0.33237	211.812	0.33588	211.894	0.3201	212.188	0.32994	211.756	0.33939	211.7	0.34128
212.931	0.47375	213.219	0.3483	212.975	0.3549	212.688	0.38381	213.031	0.362	212.9	0.34925	213.863	0.3324	212.838	0.33885	213.863	0.351	213.812	0.3395	212.731	0.33858	213.125	0.37719	213.044	0.34317	213.719	0.3395	212.869	0.33264	212.856	0.33804	212.938	0.32258	213.231	0.33183	212.8	0.34047	212.744	0.34209
213.975	0.47625	214.262	0.3498	214.019	0.3564	213.731	0.38554	214.075	0.363	213.95	0.34925	214.906	0.3339	213.875	0.33966	214.906	0.352	214.856	0.3415	213.775	0.34128	214.169	0.37854	214.088	0.34452	214.762	0.341	213.906	0.33453	213.9	0.33831	213.975	0.32478	214.269	0.33291	213.838	0.34182	213.787	0.34317
215.019	0.47775	215.3	0.351	215.069	0.3582	214.769	0.38669	215.113	0.36425	214.988	0.35075	215.944	0.3351	214.919	0.34101	215.944	0.353	215.894	0.34225	214.819	0.34236	215.206	0.37989	215.131	0.3456	215.806	0.3425	214.95	0.33615	214.938	0.33993	215.019	0.32533	215.312	0.3348	214.881	0.34344	214.825	0.34506
216.056	0.47975	216.344	0.3528	216.1	0.3594	215.812	0.38813	216.156	0.366	216.031	0.352	216.988	0.3369	215.963	0.34182	216.988	0.354	216.938	0.34425	215.856	0.34479	216.25	0.38097	216.175	0.34749	216.844	0.34375	215.994	0.3375	215.981	0.34128	216.056	0.32643	216.356	0.33615	215.919	0.34506	215.869	0.34641
217.1	0.48075	217.387	0.3549	217.15	0.3609	216.856	0.39043	217.194	0.3675	217.075	0.353	218.031	0.3387	217	0.34344	218.031	0.35525	217.981	0.3455	216.906	0.3456	217.294	0.38205	217.213	0.34857	217.887	0.345	217.031	0.33831	217.025	0.34344	217.1	0.3278	217.394	0.33723	216.963	0.34587	216.912	0.34776
218.144	0.4815	218.431	0.3564	218.188	0.3627	217.894	0.39215	218.238	0.36875	218.113	0.35525	219.069	0.339	218.044	0.34506	219.069	0.35675	219.019	0.34675	217.963	0.34641	218.331	0.38448	218.256	0.34992	218.931	0.3465	218.075	0.33966	218.069	0.34479	218.144	0.32863	218.438	0.33831	218.006	0.34695	217.95	0.34938
219.188	0.483	219.469	0.3582	219.231	0.3648	218.938	0.39215	219.281	0.37075	219.156	0.35625	220.113	0.3408	219.088	0.34614	220.113	0.3585	220.069	0.34825	219.006	0.34803	219.375	0.38556	219.3	0.351	219.969	0.34825	219.119	0.34209	219.106	0.34587	219.188	0.33028	219.481	0.33939	219.05	0.34857	218.994	0.35046
220.225	0.485	220.512	0.3597	220.275	0.3663	219.981	0.39416	220.319	0.3725	220.194	0.35775	221.156	0.3429	220.125	0.34749	221.156	0.3605	221.106	0.34925	220.05	0.34938	220.419	0.38637	220.338	0.35235	221.012	0.34925	220.156	0.34371	220.15	0.34695	220.231	0.3322	220.519	0.34101	220.094	0.34992	220.037	0.35235
221.269	0.487	221.556	0.36	221.312	0.3684	221.019	0.39531	221.363	0.374	221.238	0.35975	222.2	0.3444	221.169	0.34911	222.194	0.36175	222.144	0.352	221.094	0.35073	221.463	0.38799	221.381	0.35451	222.056	0.351	221.206	0.34533	221.194	0.3483	221.269	0.33303	221.562	0.34209	221.131	0.35073	221.081	0.35343
222.312	0.4875	222.594	0.3621	222.356	0.3699	222.062	0.39761	222.406	0.37575	222.281	0.36125	223.238	0.345	222.213	0.35046	223.238	0.363	223.194	0.35325	222.131	0.35181	222.5	0.38988	222.425	0.35586	223.1	0.3525	222.244	0.34587	222.231	0.35046	222.312	0.33495	222.606	0.34371	222.175	0.3537	222.119	0.35451
223.35	0.4905	223.637	0.363	223.394	0.3717	223.106	0.39876	223.444	0.37725	223.319	0.3625	224.281	0.3465	223.25	0.35235	224.281	0.365	224.231	0.35425	223.169	0.35316	223.544	0.39042	223.463	0.3564	224.137	0.3545	223.287	0.34749	223.275	0.35208	223.35	0.33523	223.644	0.34533	223.213	0.35505	223.162	0.35586
224.394	0.49125	224.681	0.3657	224.438	0.3732	224.15	0.39963	224.488	0.379	224.369	0.36475	225.325	0.3486	224.294	0.35397	225.325	0.36625	225.275	0.35575	224.219	0.35559	224.588	0.39204	224.506	0.3591	225.181	0.355	224.325	0.34857	224.319	0.35343	224.394	0.33743	224.688	0.34641	224.256	0.35721	224.206	0.35775
225.438	0.49375	225.719	0.3663	225.481	0.375	225.188	0.40135	225.531	0.3795	225.406	0.36575	226.363	0.3507	225.338	0.35505	226.363	0.36825	226.312	0.35625	225.256	0.3564	225.625	0.39312	225.55	0.35991	226.225	0.3565	225.369	0.35019	225.356	0.35451	225.438	0.33825	225.731	0.34803	225.3	0.35856	225.244	0.35802
226.475	0.494	226.762	0.3681	226.519	0.3759	226.231	0.40308	226.575	0.38225	226.444	0.367	227.406	0.3522	226.375	0.35613	227.406	0.369	227.356	0.3585	226.3	0.35856	226.662	0.39393	226.588	0.36126	227.262	0.3575	226.412	0.35262	226.4	0.35613	226.475	0.3399	226.775	0.34884	226.338	0.35991	226.287	0.35937
227.519	0.4955	227.806	0.3693	227.562	0.3783	227.275	0.4048	227.613	0.38375	227.488	0.3685	228.45	0.3531	227.419	0.35775	228.444	0.37025	228.4	0.35975	227.344	0.35964	227.706	0.39582	227.631	0.36234	228.306	0.359	227.45	0.35262	227.438	0.35775	227.519	0.34155	227.812	0.35073	227.381	0.36153	227.331	0.36099
228.562	0.49725	228.85	0.3708	228.606	0.3798	228.312	0.40624	228.656	0.385	228.531	0.37	229.488	0.3546	228.463	0.36018	229.488	0.37175	229.438	0.36125	228.381	0.36072	228.75	0.39744	228.675	0.36396	229.35	0.36075	228.494	0.35451	228.481	0.35991	228.556	0.34265	228.856	0.35127	228.425	0.36288	228.369	0.36207
229.6	0.49925	229.887	0.3723	229.644	0.3819	229.356	0.40768	229.7	0.38625	229.575	0.372	230.531	0.3561	229.506	0.36072	230.531	0.37375	230.481	0.36275	229.425	0.36234	229.794	0.39933	229.719	0.3645	230.387	0.362	229.537	0.35613	229.525	0.36018	229.606	0.34458	229.9	0.35316	229.463	0.36423	229.406	0.36369
230.644	0.5015	230.925	0.3744	230.688	0.3825	230.394	0.40969	230.738	0.38725	230.613	0.3725	231.569	0.357	230.544	0.36207	231.569	0.37525	231.525	0.364	230.469	0.36315	230.831	0.40122	230.756	0.3672	231.431	0.363	230.575	0.35721	230.562	0.36207	230.644	0.34568	230.938	0.35505	230.506	0.36477	230.456	0.36531
231.681	0.50275	231.975	0.3747	231.731	0.384	231.438	0.41113	231.781	0.389	231.656	0.3745	232.613	0.3588	231.588	0.36288	232.613	0.37675	232.562	0.3655	231.506	0.36477	231.875	0.40203	231.8	0.36855	232.475	0.36325	231.619	0.35856	231.606	0.36315	231.681	0.34705	231.981	0.35505	231.544	0.36666	231.494	0.36585
232.725	0.50425	233.012	0.3768	232.775	0.3858	232.481	0.41256	232.825	0.39	232.7	0.376	233.656	0.3609	232.631	0.36558	233.65	0.37775	233.606	0.36675	232.55	0.36585	232.919	0.40419	232.844	0.3699	233.519	0.36525	232.656	0.35991	232.65	0.36477	232.731	0.34788	233.019	0.3564	232.594	0.36693	232.537	0.36774
233.769	0.50575	234.056	0.378	233.812	0.387	233.525	0.41371	233.863	0.39175	233.738	0.37675	234.7	0.3615	233.669	0.3672	234.694	0.37975	234.65	0.36875	233.588	0.36774	233.956	0.40581	233.881	0.37125	234.556	0.36675	233.7	0.36099	233.688	0.36774	233.769	0.35008	234.062	0.35856	233.631	0.36882	233.581	0.36963
234.812	0.508	235.094	0.3804	234.856	0.3891	234.562	0.41515	234.906	0.3935	234.781	0.3785	235.738	0.3639	234.713	0.36774	235.738	0.381	235.688	0.36975	234.631	0.36909	235	0.40743	234.925	0.37206	235.6	0.36775	234.744	0.36288	234.731	0.36909	234.806	0.35008	235.106	0.35937	234.669	0.37044	234.619	0.36963
235.85	0.50925	236.137	0.3822	235.9	0.39	235.606	0.41659	235.95	0.395	235.819	0.3795	236.781	0.3654	235.756	0.36909	236.775	0.38225	236.731	0.3705	235.675	0.37098	236.044	0.40932	235.969	0.37422	236.637	0.3695	235.787	0.36477	235.775	0.37071	235.856	0.35255	236.15	0.36099	235.719	0.37233	235.662	0.37125
236.894	0.511	237.181	0.3834	236.938	0.3924	236.65	0.41831	236.988	0.39625	236.863	0.381	237.825	0.3663	236.794	0.3699	237.825	0.384	237.775	0.37225	236.713	0.37206	237.088	0.4104	237.006	0.37611	237.681	0.37075	236.831	0.36585	236.819	0.37152	236.894	0.35393	237.188	0.36261	236.756	0.37341	236.706	0.37179
237.938	0.51325	238.219	0.3852	237.981	0.3942	237.694	0.42004	238.031	0.3975	237.906	0.38325	238.863	0.3684	237.838	0.37206	238.863	0.3855	238.819	0.3735	237.756	0.37314	238.125	0.41202	238.05	0.37719	238.725	0.372	237.863	0.36693	237.856	0.37314	237.938	0.3553	238.231	0.3645	237.8	0.37449	237.744	0.37449
238.975	0.515	239.262	0.3864	239.019	0.3957	238.731	0.42061	239.075	0.39875	238.944	0.38525	239.906	0.3696	238.881	0.37368	239.906	0.38625	239.856	0.37525	238.8	0.37503	239.169	0.41364	239.088	0.37827	239.762	0.3745	238.912	0.36828	238.9	0.37422	238.975	0.35613	239.269	0.36639	238.838	0.37611	238.787	0.3753
240.019	0.51625	240.306	0.3876	240.062	0.3975	239.775	0.42234	240.119	0.401	239.994	0.38525	240.95	0.3708	239.919	0.37503	240.95	0.38775	240.9	0.37725	239.838	0.37611	240.213	0.41553	240.131	0.38016	240.806	0.37575	239.95	0.36882	239.944	0.37557	240.019	0.3575	240.312	0.36801	239.881	0.378	239.831	0.37665
241.062	0.5175	241.344	0.3906	241.106	0.3987	240.812	0.42493	241.156	0.4025	241.031	0.3875	241.988	0.3723	240.963	0.37638	241.988	0.3895	241.944	0.37975	240.881	0.37692	241.25	0.41715	241.169	0.38178	241.85	0.3775	240.994	0.37044	240.981	0.37611	241.062	0.35888	241.356	0.3699	240.925	0.37908	240.869	0.37854
242.1	0.52025	242.387	0.3906	242.15	0.3993	241.856	0.42493	242.2	0.40375	242.075	0.389	243.031	0.375	242.006	0.378	243.031	0.391	242.981	0.38075	241.925	0.37881	242.294	0.41877	242.219	0.38286	242.887	0.37925	242.037	0.37206	242.025	0.378	242.1	0.36135	242.4	0.37098	241.963	0.38097	241.912	0.37881
243.144	0.52125	243.431	0.3921	243.194	0.4014	242.9	0.42751	243.244	0.40525	243.113	0.39075	244.075	0.3765	243.044	0.37962	244.069	0.3925	244.025	0.382	242.969	0.38043	243.338	0.41958	243.256	0.38421	243.931	0.38175	243.075	0.37368	243.069	0.37881	243.15	0.3619	243.438	0.37287	243.006	0.38259	242.95	0.38178
244.188	0.522	244.469	0.3945	244.231	0.4032	243.944	0.42838	244.281	0.4065	244.156	0.392	245.113	0.378	244.088	0.3807	245.119	0.3935	245.069	0.38325	244.006	0.38259	244.375	0.42093	244.3	0.38556	244.969	0.382	244.119	0.3753	244.106	0.38043	244.188	0.36355	244.481	0.37449	244.05	0.38313	243.994	0.38286
245.225	0.52475	245.519	0.3963	245.275	0.4038	244.981	0.42981	245.325	0.40825	245.2	0.3935	246.156	0.3783	245.131	0.38286	246.156	0.39525	246.106	0.385	245.05	0.38394	245.419	0.42282	245.344	0.38718	246.012	0.38425	245.156	0.37665	245.15	0.38178	245.225	0.3652	245.525	0.37557	245.088	0.38475	245.037	0.38394
246.269	0.5275	246.556	0.3987	246.319	0.4053	246.025	0.43183	246.369	0.40975	246.238	0.39525	247.2	0.3798	246.169	0.38448	247.194	0.39725	247.15	0.386	246.094	0.38502	246.463	0.4239	246.381	0.38826	247.056	0.385	246.206	0.378	246.194	0.38394	246.269	0.36713	246.562	0.37692	246.131	0.38637	246.081	0.38556
247.312	0.5285	247.6	0.3999	247.356	0.4074	247.069	0.4324	247.406	0.411	247.281	0.3965	248.238	0.3816	247.213	0.38583	248.238	0.39875	248.194	0.3875	247.131	0.3861	247.5	0.42498	247.425	0.38988	248.1	0.38625	247.244	0.37962	247.231	0.38556	247.312	0.36795	247.606	0.37881	247.175	0.38799	247.119	0.38799
248.356	0.53025	248.637	0.4032	248.4	0.4098	248.106	0.4347	248.45	0.412	248.325	0.3975	249.281	0.3828	248.256	0.38637	249.281	0.4	249.231	0.39	248.175	0.38799	248.544	0.4266	248.463	0.3915	249.144	0.38825	248.281	0.38178	248.275	0.38745	248.356	0.3696	248.644	0.37962	248.213	0.38907	248.162	0.38799
249.394	0.532	249.681	0.4041	249.438	0.4119	249.15	0.43671	249.494	0.4145	249.369	0.39925	250.319	0.3855	249.294	0.3888	250.325	0.40175	250.275	0.39075	249.219	0.39015	249.588	0.42903	249.506	0.39258	250.181	0.3895	249.331	0.38313	249.319	0.3888	249.394	0.37153	249.688	0.38097	249.256	0.39096	249.206	0.38988
250.438	0.533	250.719	0.4059	250.481	0.4125	250.194	0.43844	250.531	0.416	250.406	0.4	251.363	0.3861	250.338	0.39069	251.363	0.40325	251.319	0.393	250.256	0.39069	250.625	0.43011	250.55	0.3942	251.225	0.392	250.369	0.38448	250.363	0.39069	250.438	0.37208	250.731	0.38205	250.3	0.39177	250.244	0.3915
251.475	0.534	251.762	0.4071	251.525	0.4146	251.231	0.4393	251.569	0.41725	251.45	0.4025	252.406	0.3879	251.375	0.39069	252.406	0.40575	252.363	0.39475	251.3	0.39231	251.669	0.43281	251.588	0.39501	252.262	0.3935	251.412	0.3861	251.4	0.39204	251.481	0.374	251.769	0.38286	251.344	0.39339	251.287	0.39177
252.519	0.53525	252.806	0.4086	252.569	0.4161	252.275	0.44016	252.619	0.4185	252.494	0.40375	253.45	0.3903	252.419	0.39339	253.45	0.4075	253.4	0.39675	252.344	0.39312	252.713	0.43416	252.631	0.39663	253.306	0.395	252.456	0.38826	252.444	0.39393	252.519	0.37565	252.819	0.38448	252.381	0.39501	252.331	0.39312
253.562	0.53675	253.844	0.4113	253.606	0.4179	253.312	0.44218	253.656	0.4205	253.531	0.406	254.488	0.3903	253.463	0.39447	254.488	0.409	254.444	0.398	253.381	0.39582	253.756	0.43524	253.675	0.39771	254.35	0.39575	253.494	0.38961	253.488	0.39582	253.562	0.37675	253.856	0.3861	253.425	0.39663	253.369	0.39501
254.6	0.538	254.887	0.4125	254.644	0.4197	254.363	0.44448	254.7	0.4225	254.569	0.4075	255.531	0.3918	254.506	0.3969	255.531	0.411	255.488	0.39975	254.425	0.39744	254.794	0.43659	254.719	0.3996	255.387	0.39725	254.537	0.39096	254.525	0.3969	254.606	0.37813	254.9	0.38718	254.469	0.39798	254.412	0.39636
255.65	0.54	255.931	0.4137	255.688	0.4203	255.4	0.44534	255.744	0.424	255.619	0.41	256.575	0.3942	255.544	0.39744	256.575	0.41175	256.525	0.401	255.469	0.39852	255.838	0.43794	255.762	0.40122	256.431	0.3995	255.575	0.39258	255.569	0.39852	255.644	0.37923	255.938	0.38853	255.506	0.39852	255.456	0.39825
256.688	0.54075	256.975	0.4152	256.731	0.4224	256.438	0.4462	256.781	0.4255	256.656	0.411	257.613	0.396	256.587	0.39906	257.613	0.414	257.569	0.4035	256.506	0.40041	256.881	0.43902	256.8	0.4023	257.475	0.39975	256.619	0.3942	256.613	0.39987	256.688	0.3806	256.981	0.38988	256.55	0.40095	256.494	0.39987
257.725	0.54225	258.012	0.4167	257.775	0.4245	257.481	0.44879	257.825	0.42725	257.7	0.41275	258.656	0.3969	257.631	0.40095	258.656	0.41575	258.606	0.4045	257.55	0.40203	257.919	0.44037	257.844	0.40392	258.512	0.402	257.663	0.39501	257.65	0.40149	257.731	0.38225	258.025	0.3915	257.594	0.40257	257.538	0.40203
258.769	0.544	259.056	0.4182	258.812	0.4269	258.525	0.44994	258.869	0.4285	258.738	0.41425	259.7	0.3984	258.669	0.40257	259.7	0.41725	259.65	0.406	258.594	0.40338	258.962	0.44307	258.881	0.40527	259.556	0.4035	258.7	0.39636	258.694	0.40338	258.769	0.38528	259.062	0.39339	258.631	0.40365	258.581	0.40257
259.812	0.54525	260.1	0.4197	259.856	0.4275	259.562	0.45166	259.906	0.43075	259.781	0.41625	260.738	0.4002	259.712	0.40338	260.744	0.41825	260.694	0.4075	259.631	0.40527	260	0.44361	259.925	0.40635	260.6	0.40425	259.744	0.39825	259.738	0.40419	259.812	0.38693	260.106	0.39501	259.675	0.40527	259.625	0.40365
260.856	0.5475	261.144	0.4215	260.9	0.4293	260.606	0.4531	260.95	0.432	260.825	0.41725	261.781	0.4014	260.756	0.40473	261.781	0.42	261.731	0.40875	260.675	0.40662	261.044	0.4455	260.969	0.40905	261.644	0.4055	260.788	0.39987	260.775	0.40581	260.856	0.3872	261.15	0.39609	260.719	0.40743	260.663	0.40527
261.894	0.5495	262.181	0.4236	261.944	0.4314	261.65	0.45569	261.988	0.433	261.863	0.419	262.825	0.4029	261.794	0.40689	262.825	0.422	262.775	0.41025	261.719	0.40797	262.087	0.44766	262.006	0.41067	262.681	0.407	261.825	0.40041	261.819	0.40797	261.894	0.38913	262.188	0.39771	261.756	0.40824	261.706	0.40662
262.938	0.5515	263.225	0.4242	262.981	0.432	262.694	0.45684	263.031	0.435	262.906	0.4205	263.869	0.4053	262.837	0.40851	263.863	0.42375	263.819	0.41125	262.756	0.40986	263.131	0.4482	263.05	0.41202	263.725	0.40825	262.869	0.40203	262.863	0.40932	262.938	0.3905	263.231	0.39933	262.8	0.41013	262.75	0.4077
263.981	0.55225	264.262	0.4272	264.025	0.4338	263.731	0.45828	264.075	0.43675	263.95	0.4225	264.906	0.4065	263.881	0.40878	264.906	0.425	264.863	0.41325	263.8	0.41175	264.169	0.45009	264.094	0.41418	264.769	0.41025	263.906	0.40284	263.9	0.41121	263.981	0.39078	264.275	0.40041	263.844	0.41202	263.788	0.40959
265.019	0.55425	265.306	0.4287	265.062	0.4356	264.794	0.46	265.119	0.43825	264.994	0.42375	265.95	0.4077	264.919	0.41067	265.95	0.42575	265.9	0.41475	264.844	0.41337	265.206	0.45279	265.131	0.41661	265.806	0.41175	264.956	0.40419	264.944	0.41283	265.019	0.39353	265.312	0.40149	264.881	0.41256	264.831	0.4104
266.062	0.556	266.35	0.4296	266.113	0.4377	265.837	0.46173	266.156	0.4405	266.031	0.42475	266.994	0.4092	265.962	0.41283	266.988	0.42825	266.944	0.4165	265.881	0.41553	266.256	0.4536	266.175	0.41688	266.85	0.4135	265.994	0.40635	265.988	0.4131	266.062	0.39463	266.356	0.40419	265.925	0.41445	265.875	0.41283
267.106	0.558	267.394	0.4317	267.15	0.4404	266.881	0.46316	267.2	0.44275	267.075	0.426	268.031	0.4107	267.006	0.41391	268.031	0.42875	267.981	0.419	266.925	0.41661	267.294	0.45522	267.219	0.41904	267.894	0.41525	267.038	0.40797	267.025	0.41553	267.106	0.39573	267.4	0.40581	266.969	0.41607	266.913	0.41418
268.144	0.5595	268.431	0.4326	268.194	0.4416	267.919	0.46489	268.244	0.44375	268.119	0.4275	269.075	0.4125	268.05	0.41499	269.075	0.43025	269.025	0.42	267.962	0.4185	268.337	0.45711	268.256	0.42066	268.931	0.41625	268.081	0.40932	268.069	0.41607	268.15	0.3971	268.444	0.40689	268.006	0.41715	267.956	0.41607
269.188	0.56125	269.475	0.4344	269.238	0.444	268.962	0.46489	269.281	0.44525	269.156	0.4295	270.119	0.4143	269.087	0.41688	270.113	0.43175	270.069	0.4215	269.012	0.41877	269.381	0.45873	269.3	0.42255	269.975	0.41825	269.119	0.41094	269.113	0.41823	269.188	0.3982	269.481	0.40797	269.05	0.4185	269	0.41715
270.225	0.56225	270.519	0.4359	270.275	0.4446	270	0.46719	270.325	0.4465	270.2	0.4315	271.156	0.4164	270.131	0.41796	271.156	0.4335	271.106	0.42275	270.05	0.42012	270.419	0.46116	270.344	0.42363	271.019	0.4205	270.163	0.41256	270.156	0.42066	270.231	0.40095	270.525	0.40905	270.094	0.41931	270.038	0.4185
271.275	0.564	271.556	0.438	271.319	0.4473	271.044	0.46805	271.369	0.44825	271.244	0.433	272.2	0.4185	271.175	0.42012	272.194	0.435	272.15	0.42425	271.087	0.42201	271.462	0.46116	271.387	0.42498	272.062	0.42225	271.206	0.41337	271.194	0.42147	271.275	0.40095	271.569	0.41067	271.137	0.42093	271.081	0.42012
272.312	0.5655	272.6	0.4398	272.356	0.4488	272.087	0.4692	272.406	0.44975	272.281	0.43425	273.244	0.4197	272.212	0.42174	273.244	0.4365	273.194	0.42575	272.131	0.42336	272.5	0.46332	272.425	0.4266	273.1	0.42375	272.244	0.4158	272.231	0.42336	272.312	0.4026	272.606	0.41148	272.175	0.42336	272.125	0.42228
273.356	0.56675	273.644	0.4422	273.4	0.4506	273.131	0.47121	273.45	0.45125	273.325	0.4355	274.281	0.4218	273.256	0.42417	274.281	0.43825	274.231	0.42725	273.175	0.42417	273.544	0.46467	273.469	0.42822	274.144	0.42475	273.288	0.41742	273.281	0.42552	273.356	0.40508	273.65	0.4131	273.212	0.42579	273.163	0.42255
274.4	0.5685	274.681	0.4428	274.444	0.4521	274.169	0.47294	274.494	0.45275	274.369	0.4375	275.325	0.4242	274.3	0.42552	275.319	0.4405	275.275	0.429	274.219	0.42606	274.587	0.46467	274.506	0.42876	275.188	0.42675	274.331	0.41823	274.319	0.42633	274.4	0.40563	274.688	0.41499	274.262	0.42687	274.206	0.42498
275.438	0.571	275.725	0.4455	275.481	0.4539	275.212	0.4738	275.531	0.4545	275.406	0.43825	276.369	0.4251	275.337	0.42741	276.369	0.4415	276.319	0.4305	275.256	0.42795	275.625	0.4671	275.55	0.43146	276.225	0.428	275.369	0.41985	275.356	0.42795	275.438	0.40755	275.731	0.41661	275.3	0.42795	275.25	0.42606
276.481	0.5725	276.769	0.4476	276.525	0.4551	276.256	0.47524	276.575	0.45575	276.45	0.4405	277.406	0.4272	276.381	0.42903	277.406	0.443	277.356	0.43175	276.306	0.42957	276.675	0.46764	276.594	0.43227	277.269	0.4295	276.413	0.4212	276.4	0.42903	276.481	0.40948	276.775	0.41904	276.337	0.43038	276.288	0.42687
277.519	0.574	277.806	0.4497	277.569	0.4566	277.294	0.47696	277.619	0.45775	277.494	0.44225	278.45	0.429	277.419	0.43119	278.45	0.44475	278.4	0.4325	277.344	0.43038	277.712	0.47007	277.637	0.43362	278.306	0.43075	277.456	0.42309	277.444	0.43092	277.525	0.41113	277.812	0.41958	277.381	0.43119	277.331	0.42903
278.562	0.575	278.85	0.4509	278.606	0.459	278.337	0.47811	278.663	0.45875	278.531	0.44325	279.494	0.4296	278.462	0.43362	279.494	0.44575	279.444	0.43475	278.381	0.432	278.75	0.47196	278.675	0.43605	279.35	0.4325	278.5	0.42363	278.488	0.43281	278.562	0.41278	278.856	0.4212	278.425	0.43335	278.375	0.43119
279.606	0.57625	279.887	0.4527	279.65	0.4602	279.381	0.47926	279.7	0.46025	279.575	0.44425	280.538	0.4323	279.506	0.4347	280.531	0.44775	280.488	0.43675	279.431	0.4347	279.794	0.47331	279.719	0.43767	280.394	0.434	279.538	0.42525	279.525	0.4347	279.606	0.41388	279.9	0.42282	279.469	0.43443	279.413	0.43146
280.644	0.5775	280.931	0.4551	280.694	0.462	280.419	0.48128	280.744	0.462	280.619	0.4455	281.575	0.4335	280.55	0.43659	281.575	0.44925	281.525	0.43825	280.469	0.43551	280.837	0.47547	280.762	0.43902	281.431	0.4355	280.581	0.42795	280.569	0.43524	280.644	0.41608	280.944	0.42363	280.506	0.43551	280.456	0.43389
281.688	0.57925	281.975	0.4569	281.738	0.4629	281.462	0.48243	281.788	0.464	281.663	0.44775	282.619	0.4335	281.587	0.43686	282.613	0.4515	282.569	0.44	281.512	0.4374	281.881	0.47628	281.8	0.4401	282.475	0.4365	281.619	0.42903	281.613	0.43794	281.688	0.41828	281.981	0.42606	281.55	0.43659	281.494	0.43443
282.731	0.5805	283.019	0.4575	282.775	0.4662	282.506	0.48386	282.825	0.46575	282.7	0.4495	283.656	0.4365	282.631	0.43875	283.656	0.453	283.613	0.4415	282.556	0.43794	282.919	0.47817	282.844	0.44172	283.512	0.438	282.663	0.43092	282.65	0.44064	282.731	0.41938	283.025	0.42714	282.594	0.43848	282.538	0.43605
283.775	0.58275	284.056	0.459	283.819	0.4674	283.544	0.48444	283.869	0.4675	283.744	0.45125	284.7	0.4377	283.675	0.44037	284.7	0.4545	284.65	0.44325	283.594	0.44064	283.962	0.47898	283.887	0.4428	284.562	0.44025	283.706	0.43281	283.694	0.44199	283.769	0.42048	284.069	0.42849	283.631	0.43956	283.581	0.43767
284.812	0.58425	285.1	0.4614	284.863	0.4701	284.587	0.48674	284.913	0.4695	284.788	0.453	285.738	0.4389	284.712	0.44199	285.738	0.45575	285.694	0.44475	284.631	0.44226	285.006	0.48114	284.925	0.44523	285.6	0.441	284.744	0.43416	284.738	0.44361	284.812	0.42158	285.106	0.43065	284.675	0.4428	284.625	0.43875
285.85	0.5845	286.137	0.4635	285.9	0.4707	285.631	0.48875	285.95	0.47075	285.825	0.45525	286.781	0.441	285.75	0.44361	286.781	0.4575	286.731	0.44625	285.675	0.44415	286.044	0.48222	285.969	0.44604	286.637	0.4425	285.788	0.43632	285.775	0.44604	285.856	0.42378	286.15	0.43146	285.719	0.44361	285.663	0.44064
286.9	0.5865	287.181	0.4644	286.944	0.4731	286.675	0.49019	286.994	0.47225	286.869	0.4565	287.825	0.4419	286.8	0.44496	287.825	0.4595	287.775	0.4485	286.719	0.44577	287.087	0.48276	287.012	0.44874	287.688	0.44425	286.825	0.43794	286.819	0.44712	286.9	0.4246	287.188	0.43443	286.756	0.44469	286.706	0.44199
287.938	0.588	288.225	0.4662	287.988	0.4752	287.712	0.49163	288.031	0.475	287.906	0.45825	288.863	0.4434	287.837	0.44631	288.869	0.4615	288.819	0.45025	287.762	0.44766	288.131	0.48519	288.05	0.44955	288.725	0.44625	287.869	0.43929	287.863	0.4482	287.938	0.4268	288.231	0.43551	287.8	0.44577	287.75	0.44334
288.981	0.5895	289.269	0.4683	289.025	0.477	288.756	0.49306	289.075	0.47675	288.95	0.4605	289.913	0.4449	288.881	0.44766	289.906	0.4635	289.863	0.452	288.8	0.44955	289.169	0.48708	289.094	0.45009	289.769	0.448	288.913	0.44064	288.9	0.44982	288.981	0.42763	289.275	0.43794	288.844	0.44847	288.788	0.44523
290.025	0.5905	290.306	0.4701	290.069	0.4791	289.8	0.49479	290.119	0.47825	289.994	0.46225	290.95	0.4467	289.919	0.44901	290.95	0.465	290.9	0.45475	289.844	0.45117	290.212	0.48843	290.137	0.45225	290.806	0.44925	289.956	0.44172	289.944	0.45144	290.025	0.42928	290.312	0.43956	289.881	0.45009	289.831	0.44631
291.062	0.59275	291.35	0.4719	291.106	0.4803	290.837	0.4968	291.156	0.47975	291.031	0.4645	291.994	0.4482	290.962	0.45171	291.994	0.467	291.944	0.45625	290.887	0.45252	291.256	0.49005	291.175	0.4536	291.85	0.45075	291	0.44307	290.988	0.45306	291.062	0.4312	291.356	0.44118	290.925	0.45144	290.875	0.44712
292.106	0.59475	292.394	0.474	292.15	0.4821	291.881	0.49766	292.2	0.48125	292.075	0.466	293.038	0.4491	292.006	0.45306	293.031	0.468	292.988	0.45775	291.925	0.45468	292.3	0.49194	292.219	0.45576	292.894	0.4525	292.038	0.44496	292.031	0.45414	292.106	0.43313	292.4	0.44334	291.969	0.45306	291.913	0.44901
293.144	0.59725	293.431	0.4743	293.194	0.4836	292.919	0.49968	293.244	0.48275	293.119	0.4675	294.075	0.4518	293.044	0.4536	294.075	0.47075	294.025	0.45925	292.969	0.45657	293.337	0.49302	293.256	0.45711	293.931	0.454	293.081	0.44712	293.069	0.45576	293.15	0.43505	293.438	0.44442	293.012	0.45468	292.956	0.4509
294.194	0.59875	294.475	0.4764	294.231	0.4851	293.962	0.50198	294.288	0.48425	294.156	0.46925	295.119	0.4536	294.094	0.45684	295.119	0.472	295.069	0.46175	294.012	0.45657	294.381	0.49464	294.306	0.459	294.981	0.456	294.119	0.44847	294.113	0.45819	294.188	0.43643	294.481	0.44577	294.05	0.45684	294	0.45144
295.231	0.601	295.519	0.4788	295.275	0.4869	295.006	0.50284	295.325	0.487	295.2	0.471	296.163	0.4554	295.131	0.45792	296.156	0.474	296.113	0.463	295.056	0.45846	295.419	0.49653	295.344	0.46035	296.019	0.45725	295.163	0.4509	295.156	0.46008	295.231	0.43863	295.525	0.44658	295.094	0.45846	295.038	0.4536
296.269	0.6035	296.556	0.4812	296.319	0.4887	296.044	0.50456	296.369	0.48825	296.244	0.47225	297.2	0.4566	296.175	0.45873	297.2	0.475	297.15	0.465	296.094	0.46143	296.462	0.49761	296.381	0.46224	297.056	0.45925	296.206	0.45171	296.194	0.46143	296.275	0.43945	296.569	0.44847	296.137	0.45981	296.081	0.45576
297.312	0.6055	297.6	0.4833	297.356	0.4911	297.087	0.50514	297.413	0.49	297.288	0.47425	298.244	0.4587	297.212	0.46116	298.244	0.4765	298.194	0.466	297.137	0.46278	297.506	0.50085	297.425	0.46359	298.1	0.461	297.244	0.4536	297.238	0.46278	297.312	0.44083	297.606	0.44982	297.175	0.46116	297.125	0.4563
298.356	0.6065	298.644	0.4848	298.4	0.4926	298.131	0.50744	298.45	0.4915	298.325	0.475	299.281	0.4602	298.256	0.46224	299.281	0.47825	299.238	0.46775	298.181	0.46332	298.544	0.50166	298.469	0.46548	299.144	0.46325	298.288	0.45522	298.275	0.4644	298.356	0.44275	298.65	0.45144	298.219	0.46278	298.169	0.45846
299.4	0.60825	299.681	0.4869	299.438	0.4938	299.175	0.50888	299.494	0.493	299.369	0.47725	300.325	0.4617	299.3	0.4644	300.325	0.48075	300.275	0.46925	299.219	0.46548	299.587	0.50355	299.512	0.4671	300.188	0.46525	299.331	0.45657	299.319	0.46656	299.4	0.44385	299.694	0.45279	299.256	0.46413	299.206	0.46008
300.438	0.60875	300.725	0.489	300.488	0.4965	300.219	0.5106	300.538	0.49525	300.406	0.47825	301.369	0.4644	300.337	0.46575	301.369	0.482	301.319	0.47075	300.262	0.46683	300.631	0.50517	300.55	0.46872	301.225	0.46675	300.369	0.45792	300.356	0.46818	300.438	0.4466	300.731	0.45495	300.3	0.46575	300.25	0.46089
301.481	0.611	301.769	0.4896	301.525	0.498	301.256	0.51089	301.581	0.49625	301.45	0.481	302.406	0.465	301.381	0.46737	302.406	0.48375	302.356	0.472	301.3	0.46872	301.669	0.50706	301.594	0.46899	302.269	0.46925	301.413	0.46035	301.406	0.46953	301.481	0.44688	301.775	0.45576	301.344	0.46791	301.294	0.46332
302.525	0.612	302.806	0.4914	302.569	0.4998	302.3	0.51348	302.619	0.4975	302.494	0.48125	303.45	0.4671	302.425	0.46926	303.45	0.486	303.406	0.47425	302.344	0.47061	302.712	0.50895	302.637	0.47142	303.312	0.47075	302.456	0.4617	302.444	0.47196	302.525	0.44908	302.819	0.45792	302.387	0.46899	302.331	0.46494
303.562	0.614	303.85	0.4938	303.606	0.5019	303.337	0.51606	303.656	0.49925	303.531	0.48375	304.494	0.468	303.462	0.47142	304.494	0.4885	304.444	0.47625	303.387	0.47169	303.756	0.50976	303.675	0.47466	304.35	0.473	303.494	0.46305	303.481	0.47277	303.569	0.44963	303.856	0.46008	303.425	0.47115	303.375	0.46602
304.606	0.6155	304.894	0.4953	304.65	0.5037	304.381	0.51664	304.7	0.50025	304.581	0.4855	305.538	0.471	304.506	0.47304	305.531	0.49	305.481	0.4775	304.425	0.47304	304.8	0.51165	304.719	0.4752	305.394	0.47425	304.538	0.46494	304.531	0.4752	304.606	0.45183	304.9	0.46116	304.469	0.47223	304.419	0.46899
305.65	0.61625	305.931	0.4968	305.694	0.5052	305.425	0.51923	305.744	0.50225	305.619	0.48725	306.575	0.4722	305.55	0.47466	306.575	0.49125	306.531	0.47925	305.469	0.47466	305.837	0.51327	305.762	0.47682	306.438	0.47575	305.581	0.46629	305.569	0.47628	305.65	0.45348	305.944	0.46332	305.512	0.47358	305.456	0.47007
306.688	0.6175	306.975	0.4992	306.731	0.5067	306.462	0.52095	306.781	0.50375	306.656	0.489	307.619	0.474	306.587	0.47655	307.619	0.4935	307.569	0.4815	306.506	0.47655	306.881	0.51435	306.8	0.47817	307.475	0.4775	306.625	0.46737	306.613	0.4779	306.694	0.45595	306.981	0.46548	306.556	0.4752	306.5	0.47169
307.731	0.6195	308.019	0.501	307.775	0.5085	307.506	0.52268	307.825	0.5055	307.7	0.49125	308.663	0.4758	307.631	0.47844	308.656	0.495	308.613	0.48275	307.556	0.47763	307.925	0.51624	307.844	0.47925	308.519	0.479	307.663	0.46926	307.656	0.48006	307.731	0.4576	308.025	0.46656	307.594	0.47763	307.544	0.47331
308.775	0.62125	309.056	0.5031	308.819	0.51	308.544	0.52325	308.869	0.5065	308.744	0.49275	309.7	0.477	308.675	0.4806	309.7	0.4965	309.65	0.485	308.594	0.47979	308.962	0.51867	308.887	0.48114	309.556	0.48025	308.706	0.47061	308.694	0.48168	308.775	0.45953	309.069	0.46899	308.637	0.47925	308.581	0.47547
309.812	0.62225	310.1	0.5052	309.856	0.5112	309.594	0.52555	309.913	0.5085	309.788	0.4945	310.744	0.4785	309.738	0.48222	310.744	0.4985	310.694	0.4865	309.637	0.48087	310.006	0.51975	309.925	0.4833	310.6	0.482	309.769	0.4725	309.738	0.4833	309.812	0.46173	310.113	0.46953	309.675	0.48033	309.625	0.47709
310.856	0.62425	311.144	0.5064	310.9	0.5133	310.631	0.52641	310.95	0.51075	310.825	0.49575	311.788	0.4809	310.775	0.48438	311.788	0.49925	311.738	0.48875	310.681	0.48384	311.044	0.52164	310.969	0.48492	311.644	0.484	310.806	0.47412	310.775	0.48519	310.856	0.4631	311.15	0.47142	310.719	0.48195	310.669	0.4779
311.9	0.62525	312.181	0.5091	311.944	0.5151	311.675	0.52785	311.994	0.512	311.869	0.49775	312.825	0.4821	311.819	0.486	312.825	0.5015	312.775	0.49	311.719	0.48519	312.087	0.52326	312.012	0.48654	312.688	0.48525	311.85	0.47655	311.825	0.48708	311.9	0.46448	312.194	0.47304	311.756	0.48357	311.706	0.47925
312.944	0.62725	313.225	0.5106	312.988	0.5181	312.719	0.52986	313.038	0.51425	312.913	0.4995	313.869	0.4845	312.863	0.48762	313.869	0.5035	313.819	0.49275	312.762	0.48762	313.131	0.52515	313.056	0.4887	313.731	0.4875	312.894	0.4779	312.863	0.48924	312.938	0.46695	313.231	0.47439	312.806	0.48492	312.75	0.48087
313.981	0.6285	314.269	0.5127	314.025	0.5199	313.756	0.53073	314.075	0.51625	313.95	0.50075	314.913	0.4863	313.9	0.48897	314.913	0.50475	314.863	0.49375	313.806	0.48978	314.169	0.52704	314.094	0.49032	314.769	0.48925	313.938	0.47952	313.9	0.49086	313.981	0.46915	314.275	0.47601	313.844	0.48627	313.794	0.48303
315.025	0.6305	315.312	0.5142	315.069	0.5217	314.8	0.53188	315.119	0.5185	314.994	0.5025	315.956	0.4881	314.944	0.49113	315.95	0.50725	315.9	0.49625	314.844	0.49167	315.219	0.52866	315.137	0.49167	315.812	0.49075	314.975	0.48114	314.95	0.49248	315.019	0.47025	315.319	0.4779	314.881	0.48789	314.831	0.48465
316.062	0.6315	316.35	0.516	316.113	0.5238	315.837	0.53331	316.163	0.52075	316.038	0.504	316.994	0.4899	315.988	0.49275	316.988	0.509	316.95	0.4985	315.887	0.49329	316.256	0.5292	316.175	0.4941	316.856	0.49275	316.019	0.48276	315.988	0.49437	316.069	0.4719	316.356	0.47952	315.931	0.48951	315.875	0.48681
317.106	0.633	317.394	0.5181	317.15	0.5268	316.881	0.53504	317.2	0.52275	317.075	0.5065	318.038	0.4905	317.031	0.4941	318.031	0.511	317.988	0.50025	316.925	0.49599	317.294	0.53109	317.219	0.49599	317.894	0.49425	317.062	0.48438	317.031	0.49626	317.106	0.47328	317.4	0.48114	316.969	0.49194	316.919	0.48789
318.15	0.634	318.438	0.5199	318.194	0.5295	317.925	0.53619	318.244	0.52475	318.119	0.508	319.075	0.4929	318.069	0.49599	319.075	0.51225	319.031	0.50175	317.969	0.49734	318.337	0.53298	318.262	0.49734	318.938	0.4955	318.1	0.48627	318.069	0.49788	318.15	0.4752	318.444	0.4833	318.012	0.49329	317.956	0.48951
319.188	0.63575	319.475	0.5211	319.238	0.531	318.962	0.53791	319.288	0.52625	319.163	0.51	320.113	0.4941	319.113	0.4968	320.119	0.51475	320.069	0.504	319.012	0.49896	319.381	0.53379	319.306	0.49869	319.975	0.497	319.144	0.48843	319.113	0.50004	319.194	0.47685	319.488	0.48411	319.056	0.49599	319	0.49167
320.231	0.6365	320.519	0.5232	320.275	0.5331	320.006	0.53935	320.331	0.5285	320.206	0.51225	321.163	0.4959	320.156	0.4995	321.163	0.51625	321.113	0.50575	320.05	0.50058	320.425	0.53568	320.344	0.49977	321.019	0.49925	320.188	0.49032	320.156	0.50139	320.231	0.47823	320.531	0.48546	320.094	0.49734	320.038	0.49356
321.275	0.6385	321.556	0.5259	321.319	0.5352	321.05	0.54079	321.369	0.5295	321.244	0.514	322.2	0.4974	321.194	0.5022	322.2	0.51825	322.156	0.50825	321.094	0.5022	321.462	0.53649	321.387	0.50139	322.062	0.5005	321.225	0.49167	321.194	0.50328	321.275	0.47933	321.562	0.48708	321.137	0.49896	321.081	0.49491
322.319	0.64125	322.6	0.5277	322.363	0.537	322.087	0.54309	322.413	0.53175	322.306	0.51625	323.244	0.4995	322.238	0.50409	323.244	0.52025	323.194	0.5095	322.137	0.50409	322.506	0.53784	322.431	0.50301	323.106	0.50275	322.269	0.49329	322.238	0.5049	322.312	0.48153	322.613	0.48816	322.175	0.50166	322.125	0.49653
323.356	0.64125	323.644	0.5289	323.406	0.5385	323.131	0.54453	323.456	0.533	323.35	0.51775	324.288	0.5013	323.281	0.50652	324.281	0.522	324.238	0.511	323.181	0.50517	323.55	0.53919	323.475	0.50463	324.144	0.5035	323.312	0.49518	323.281	0.50733	323.356	0.48263	323.65	0.49032	323.219	0.50355	323.163	0.49815
324.4	0.6435	324.681	0.531	324.444	0.5394	324.175	0.54625	324.494	0.53525	324.387	0.52	325.325	0.5028	324.319	0.5076	325.325	0.5235	325.275	0.512	324.219	0.50706	324.587	0.54027	324.512	0.50706	325.188	0.50525	324.35	0.49653	324.319	0.50841	324.4	0.4851	324.694	0.49167	324.262	0.50571	324.212	0.49923
325.444	0.64525	325.725	0.5328	325.488	0.5424	325.212	0.54711	325.538	0.53675	325.431	0.52125	326.369	0.5052	325.363	0.50922	326.369	0.52525	326.319	0.5145	325.262	0.50922	325.631	0.54162	325.556	0.50895	326.231	0.50725	325.394	0.49869	325.363	0.51111	325.438	0.4862	325.731	0.4941	325.3	0.50841	325.25	0.50058
326.481	0.64775	326.769	0.5352	326.525	0.5442	326.256	0.54884	326.575	0.5385	326.475	0.52275	327.413	0.5076	326.406	0.51138	327.406	0.527	327.363	0.5165	326.306	0.51057	326.675	0.54378	326.594	0.51057	327.269	0.50925	326.438	0.50031	326.4	0.51273	326.488	0.48813	326.775	0.49518	326.344	0.50976	326.294	0.50166
327.525	0.6495	327.806	0.537	327.569	0.5463	327.3	0.55114	327.619	0.54	327.512	0.52525	328.45	0.5091	327.444	0.51273	328.45	0.529	328.4	0.51875	327.344	0.513	327.712	0.54594	327.637	0.51246	328.312	0.51075	327.475	0.50166	327.444	0.51408	327.525	0.4906	327.819	0.49707	327.387	0.51111	327.331	0.50301
328.569	0.65125	328.85	0.5388	328.613	0.5484	328.344	0.55258	328.663	0.5415	328.556	0.52625	329.494	0.5109	328.488	0.51408	329.494	0.531	329.45	0.51975	328.387	0.51489	328.756	0.54783	328.681	0.51408	329.356	0.51275	328.519	0.50409	328.488	0.51624	328.569	0.49198	328.856	0.49896	328.425	0.51246	328.375	0.50544
329.613	0.653	329.894	0.54	329.656	0.5499	329.381	0.55373	329.7	0.54325	329.594	0.528	330.531	0.513	329.531	0.51597	330.531	0.53225	330.488	0.52225	329.431	0.5157	329.8	0.54972	329.719	0.51624	330.394	0.51475	329.562	0.50544	329.531	0.51759	329.613	0.49335	329.906	0.50085	329.469	0.51381	329.419	0.50652
330.65	0.6545	330.938	0.5415	330.694	0.5517	330.425	0.5543	330.744	0.54525	330.637	0.52975	331.581	0.5151	330.575	0.51759	331.575	0.53425	331.531	0.52325	330.469	0.51813	330.837	0.55134	330.762	0.51732	331.438	0.51625	330.606	0.50679	330.575	0.51921	330.65	0.49473	330.944	0.50301	330.512	0.51597	330.456	0.5076
331.688	0.6555	331.975	0.5442	331.738	0.5541	331.469	0.55574	331.788	0.54725	331.681	0.5315	332.619	0.5157	331.613	0.51948	332.619	0.53675	332.575	0.5245	331.512	0.51948	331.881	0.5535	331.806	0.51894	332.475	0.51775	331.644	0.50922	331.613	0.52137	331.694	0.49583	331.981	0.50436	331.55	0.51705	331.506	0.5103
332.731	0.65725	333.019	0.5463	332.775	0.5556	332.506	0.55718	332.831	0.5495	332.725	0.533	333.656	0.5178	332.656	0.52137	333.663	0.5385	333.613	0.52625	332.556	0.52164	332.925	0.55512	332.844	0.52137	333.519	0.51975	332.688	0.51057	332.656	0.52407	332.731	0.49913	333.031	0.50571	332.594	0.51867	332.544	0.51111
333.775	0.659	334.062	0.5475	333.819	0.558	333.55	0.55919	333.869	0.55125	333.769	0.535	334.706	0.5205	333.7	0.5238	334.7	0.53975	334.656	0.52875	333.6	0.5238	333.962	0.5562	333.887	0.52299	334.562	0.52175	333.725	0.51219	333.7	0.52623	333.775	0.50023	334.069	0.50787	333.637	0.52056	333.581	0.51327
334.819	0.66	335.1	0.5505	334.863	0.561	334.587	0.56063	334.913	0.55225	334.806	0.53725	335.744	0.5214	334.738	0.52488	335.744	0.541	335.694	0.53025	334.637	0.52569	335.006	0.55836	334.925	0.52515	335.6	0.52325	334.769	0.51435	334.738	0.52785	334.819	0.50215	335.113	0.50976	334.681	0.52218	334.625	0.51516
335.856	0.66175	336.144	0.5517	335.906	0.5622	335.637	0.56206	335.956	0.5545	335.85	0.539	336.788	0.5232	335.781	0.52731	336.788	0.54325	336.738	0.532	335.681	0.52758	336.05	0.55998	335.969	0.52677	336.644	0.52525	335.812	0.51597	335.781	0.52947	335.856	0.50325	336.15	0.51165	335.719	0.5238	335.669	0.51678
336.9	0.66175	337.181	0.5538	336.944	0.564	336.675	0.56321	336.994	0.556	336.887	0.5405	337.825	0.5244	336.825	0.5292	337.825	0.54525	337.781	0.53425	336.725	0.5292	337.094	0.56106	337.012	0.52785	337.688	0.527	336.85	0.51732	336.819	0.53136	336.906	0.50573	337.194	0.51435	336.762	0.52569	336.706	0.5184
337.938	0.66425	338.225	0.5556	337.988	0.5655	337.719	0.56551	338.038	0.5575	337.931	0.543	338.869	0.5262	337.863	0.53163	338.869	0.54725	338.819	0.5365	337.762	0.53001	338.131	0.56295	338.056	0.5292	338.725	0.5285	337.894	0.51813	337.863	0.53325	337.944	0.50738	338.238	0.5157	337.806	0.52677	337.75	0.52029
338.981	0.6655	339.269	0.5571	339.031	0.5676	338.756	0.56638	339.075	0.55925	338.975	0.545	339.913	0.5286	338.906	0.53325	339.913	0.54925	339.863	0.5385	338.806	0.53244	339.175	0.5643	339.1	0.53082	339.769	0.53025	338.931	0.52002	338.906	0.53433	338.981	0.50848	339.275	0.51813	338.844	0.52812	338.794	0.52218
340.025	0.66725	340.312	0.5592	340.069	0.5685	339.794	0.5681	340.119	0.561	340.019	0.547	340.95	0.5301	339.95	0.53568	340.95	0.55075	340.9	0.54075	339.85	0.53406	340.219	0.56565	340.137	0.53217	340.812	0.53225	339.981	0.52191	339.95	0.53622	340.025	0.5115	340.319	0.51975	339.887	0.53028	339.837	0.52407
341.062	0.6695	341.35	0.561	341.113	0.5718	340.844	0.57011	341.163	0.56275	341.056	0.5485	341.994	0.5319	340.988	0.5373	341.994	0.553	341.95	0.54375	340.887	0.53568	341.256	0.56754	341.181	0.5346	341.85	0.534	341.019	0.52353	340.994	0.53838	341.069	0.5137	341.363	0.52164	340.931	0.53271	340.875	0.52542
342.106	0.6715	342.394	0.564	342.156	0.5733	341.881	0.57155	342.2	0.56525	342.1	0.54925	343.038	0.5334	342.031	0.53919	343.038	0.55525	342.988	0.54525	341.931	0.53784	342.3	0.56943	342.219	0.53703	342.894	0.53625	342.062	0.52623	342.025	0.54	342.113	0.51508	342.4	0.52353	341.975	0.53379	341.919	0.52704
343.15	0.67375	343.438	0.5652	343.194	0.5751	342.925	0.57299	343.244	0.567	343.144	0.552	344.075	0.5358	343.075	0.54027	344.081	0.55675	344.025	0.5475	342.969	0.54054	343.344	0.57132	343.262	0.53811	343.938	0.53775	343.106	0.52812	343.075	0.54189	343.15	0.51728	343.444	0.52542	343.012	0.53595	342.962	0.52974
344.194	0.6755	344.481	0.5679	344.238	0.5769	343.962	0.57471	344.288	0.569	344.188	0.55325	345.119	0.5379	344.113	0.54243	345.119	0.55825	345.075	0.54925	344.012	0.54189	344.381	0.5724	344.306	0.54027	344.981	0.5395	344.144	0.53055	344.119	0.54459	344.194	0.51893	344.488	0.5265	344.056	0.5373	344	0.53001
345.231	0.677	345.519	0.5694	345.275	0.579	345.006	0.57529	345.325	0.5705	345.225	0.5555	346.163	0.5394	345.156	0.54459	346.163	0.5605	346.113	0.5515	345.056	0.54378	345.425	0.57402	345.344	0.54162	346.019	0.541	345.188	0.53217	345.156	0.54702	345.238	0.52085	345.525	0.52839	345.1	0.54	345.044	0.5319
346.275	0.6785	346.562	0.5712	346.319	0.5811	346.05	0.57644	346.369	0.5725	346.269	0.5575	347.206	0.5415	346.2	0.54702	347.206	0.56275	347.156	0.55325	346.1	0.54594	346.462	0.57564	346.394	0.54324	347.062	0.543	346.231	0.53487	346.2	0.54864	346.275	0.52333	346.569	0.53028	346.137	0.54135	346.087	0.53379
347.319	0.67925	347.6	0.5733	347.363	0.5841	347.094	0.57816	347.413	0.575	347.306	0.55975	348.244	0.5424	347.238	0.54864	348.244	0.5645	348.194	0.556	347.137	0.54783	347.506	0.57726	347.431	0.54486	348.106	0.545	347.269	0.5373	347.238	0.55107	347.319	0.5247	347.613	0.5319	347.181	0.54378	347.125	0.53568
348.356	0.68125	348.644	0.5751	348.4	0.5862	348.131	0.58018	348.456	0.5765	348.35	0.56225	349.288	0.5451	348.281	0.55053	349.288	0.56675	349.238	0.55775	348.175	0.54999	348.55	0.57915	348.469	0.54675	349.144	0.54725	348.312	0.53865	348.281	0.55215	348.356	0.52635	348.656	0.53406	348.219	0.54567	348.169	0.5373
349.4	0.683	349.688	0.5778	349.444	0.5886	349.175	0.5819	349.494	0.57875	349.394	0.5645	350.331	0.5466	349.319	0.5535	350.331	0.569	350.281	0.5595	349.225	0.55215	349.594	0.5805	349.512	0.54837	350.188	0.5495	349.35	0.54027	349.319	0.55404	349.4	0.52855	349.694	0.53541	349.262	0.54702	349.212	0.53919
350.444	0.68425	350.725	0.5787	350.488	0.5901	350.212	0.58334	350.538	0.58075	350.431	0.5665	351.369	0.5484	350.363	0.55539	351.369	0.571	351.319	0.56175	350.262	0.55485	350.631	0.58212	350.556	0.54945	351.225	0.55175	350.4	0.54216	350.363	0.55701	350.444	0.52965	350.738	0.53757	350.306	0.54945	350.25	0.54054
351.481	0.6855	351.769	0.5811	351.531	0.5916	351.262	0.58593	351.581	0.5825	351.475	0.56875	352.413	0.5502	351.406	0.55701	352.413	0.57375	352.363	0.5635	351.306	0.5562	351.675	0.58374	351.6	0.5508	352.269	0.55375	351.438	0.54405	351.406	0.55836	351.481	0.53158	351.781	0.53892	351.344	0.55134	351.288	0.5427
352.525	0.687	352.806	0.5823	352.575	0.5934	352.3	0.58823	352.619	0.584	352.512	0.571	353.456	0.5511	352.444	0.5589	353.45	0.57625	353.406	0.5655	352.344	0.55782	352.712	0.58536	352.637	0.55296	353.312	0.556	352.475	0.54648	352.444	0.56052	352.525	0.53378	352.819	0.54081	352.387	0.55269	352.337	0.54432
353.569	0.6885	353.856	0.5856	353.613	0.5958	353.344	0.58938	353.663	0.58625	353.562	0.57325	354.494	0.5526	353.488	0.55998	354.494	0.57775	354.444	0.56675	353.387	0.55998	353.756	0.58671	353.681	0.55539	354.356	0.55675	353.525	0.54783	353.488	0.56268	353.562	0.53543	353.863	0.54297	353.425	0.55512	353.375	0.54621
354.613	0.69	354.894	0.5868	354.656	0.5976	354.387	0.59225	354.706	0.58775	354.6	0.57425	355.538	0.5553	354.531	0.56268	355.538	0.58025	355.488	0.5695	354.431	0.56187	354.8	0.5886	354.725	0.55674	355.394	0.559	354.562	0.54945	354.531	0.56376	354.613	0.53708	354.906	0.54405	354.469	0.55701	354.419	0.54837
355.65	0.69175	355.938	0.588	355.694	0.6	355.425	0.59369	355.744	0.5895	355.637	0.57675	356.581	0.5559	355.569	0.5643	356.575	0.582	356.531	0.57175	355.475	0.56403	355.837	0.58941	355.762	0.55917	356.438	0.561	355.606	0.55161	355.575	0.56565	355.65	0.539	355.944	0.54621	355.512	0.55863	355.462	0.54972
356.694	0.6925	357	0.5895	356.738	0.6021	356.469	0.59484	356.788	0.59125	356.688	0.57925	357.619	0.5586	356.613	0.56619	357.619	0.58325	357.569	0.57275	356.512	0.56538	356.881	0.59184	356.806	0.56133	357.481	0.5625	356.644	0.5535	356.619	0.56754	356.694	0.54175	356.988	0.54837	356.556	0.56106	356.5	0.55134
357.738	0.69425	358.038	0.591	357.781	0.6042	357.506	0.59599	357.831	0.593	357.725	0.58025	358.663	0.5595	357.656	0.56808	358.656	0.585	358.613	0.575	357.556	0.56727	357.925	0.594	357.85	0.56241	358.525	0.564	357.688	0.55485	357.656	0.57024	357.738	0.54368	358.025	0.54918	357.6	0.56322	357.544	0.55377
358.775	0.696	359.081	0.5937	358.819	0.6063	358.55	0.59771	358.869	0.59475	358.769	0.583	359.706	0.5619	358.694	0.57024	359.706	0.587	359.656	0.57725	358.594	0.5697	358.969	0.59589	358.887	0.56457	359.562	0.5665	358.731	0.55674	358.7	0.5724	358.775	0.54588	359.069	0.55161	358.637	0.56484	358.587	0.55458
359.819	0.6985	360.119	0.5961	359.863	0.6081	359.594	0.59915	359.913	0.597	359.812	0.5845	360.744	0.5637	359.738	0.57159	360.744	0.589	360.7	0.5795	359.637	0.57105	360.012	0.59751	359.931	0.56619	360.606	0.56725	359.769	0.55836	359.738	0.57429	359.819	0.54753	360.106	0.55296	359.681	0.56673	359.625	0.5562
360.863	0.7005	361.163	0.5979	360.906	0.6102	360.631	0.60059	360.956	0.59875	360.85	0.5865	361.788	0.5661	360.781	0.57348	361.788	0.591	361.738	0.58175	360.681	0.57348	361.05	0.60021	360.975	0.56835	361.65	0.5695	360.812	0.55998	360.788	0.57591	360.856	0.55028	361.156	0.55485	360.725	0.56781	360.669	0.55782
361.9	0.70175	362.206	0.6003	361.944	0.6129	361.675	0.60231	361.994	0.60075	361.894	0.5885	362.831	0.5688	361.825	0.57483	362.831	0.59375	362.781	0.58325	361.725	0.57591	362.094	0.60156	362.012	0.57078	362.688	0.57125	361.856	0.56187	361.825	0.57834	361.9	0.55138	362.194	0.55728	361.762	0.57051	361.706	0.5589
362.944	0.703	363.244	0.6015	362.988	0.6144	362.719	0.60404	363.038	0.603	362.931	0.59	363.869	0.5691	362.863	0.57753	363.869	0.595	363.825	0.586	362.762	0.5778	363.131	0.60372	363.056	0.57348	363.731	0.5735	362.894	0.56376	362.863	0.58023	362.944	0.5533	363.238	0.55917	362.806	0.57105	362.756	0.5616
363.988	0.70475	364.294	0.6033	364.031	0.6162	363.762	0.60576	364.081	0.60525	363.975	0.59225	364.913	0.5721	363.906	0.57942	364.913	0.5965	364.863	0.5875	363.806	0.5805	364.175	0.60507	364.1	0.5751	364.775	0.5755	363.944	0.56592	363.906	0.58239	363.981	0.55523	364.281	0.56079	363.844	0.57375	363.794	0.56349
365.031	0.70725	365.331	0.6051	365.075	0.6183	364.8	0.60634	365.125	0.607	365.019	0.59375	365.956	0.5739	364.95	0.58104	365.95	0.5995	365.906	0.59	364.85	0.58239	365.219	0.60669	365.137	0.57645	365.812	0.5775	364.981	0.56754	364.95	0.58428	365.031	0.55688	365.319	0.56268	364.887	0.57537	364.837	0.56592
366.069	0.70825	366.375	0.6072	366.113	0.6207	365.844	0.60835	366.163	0.60975	366.056	0.596	366.994	0.5757	365.988	0.5832	366.994	0.601	366.95	0.592	365.887	0.58374	366.256	0.60804	366.181	0.57834	366.856	0.5795	366.025	0.56889	365.988	0.58671	366.069	0.55853	366.363	0.56484	365.931	0.57699	365.881	0.56808
367.113	0.70975	367.419	0.6087	367.156	0.6231	366.887	0.6095	367.206	0.6115	367.106	0.59775	368.038	0.5775	367.031	0.58482	368.038	0.60275	367.988	0.59425	366.931	0.5859	367.325	0.61047	367.225	0.5805	367.9	0.58125	367.062	0.57078	367.031	0.58833	367.106	0.56045	367.406	0.56754	366.969	0.57888	366.919	0.57078
368.15	0.71075	368.456	0.6111	368.2	0.6258	367.925	0.61123	368.25	0.61275	368.144	0.5995	369.075	0.5793	368.075	0.58671	369.075	0.6045	369.05	0.596	367.975	0.58752	368.363	0.61209	368.262	0.58185	368.944	0.58325	368.106	0.57294	368.075	0.58941	368.156	0.5621	368.45	0.56889	368.012	0.58104	367.962	0.57267
369.194	0.712	369.5	0.6135	369.238	0.6279	368.969	0.61266	369.288	0.61475	369.181	0.6005	370.119	0.5805	369.113	0.58968	370.125	0.60625	370.094	0.597	369.012	0.58968	369.4	0.6129	369.306	0.58374	369.981	0.58625	369.15	0.57456	369.113	0.59157	369.194	0.56403	369.488	0.57078	369.056	0.5832	369	0.57429
370.238	0.71425	370.538	0.6153	370.281	0.6294	370.012	0.6141	370.331	0.61675	370.225	0.6035	371.163	0.5826	370.156	0.5913	371.163	0.6085	371.137	0.59925	370.062	0.59076	370.444	0.61506	370.35	0.5859	371.025	0.58725	370.188	0.57591	370.156	0.594	370.238	0.56568	370.531	0.57267	370.1	0.58455	370.044	0.57672
371.275	0.716	371.581	0.618	371.319	0.6318	371.05	0.61525	371.375	0.61825	371.269	0.605	372.206	0.585	371.2	0.59454	372.206	0.60975	372.175	0.601	371.1	0.59265	371.488	0.61587	371.387	0.58725	372.062	0.589	371.231	0.57861	371.2	0.59589	371.275	0.56843	371.575	0.57483	371.137	0.58752	371.087	0.57861
372.319	0.71775	372.625	0.6198	372.363	0.6336	372.094	0.61755	372.419	0.6205	372.312	0.60675	373.25	0.5871	372.238	0.59697	373.244	0.612	373.219	0.60275	372.137	0.59454	372.531	0.61776	372.431	0.5886	373.106	0.591	372.275	0.58023	372.244	0.59805	372.319	0.57063	372.613	0.57591	372.181	0.58968	372.125	0.57969
373.363	0.719	373.669	0.6219	373.406	0.636	373.137	0.61899	373.45	0.62175	373.35	0.609	374.288	0.5895	373.281	0.59994	374.288	0.6145	374.262	0.60575	373.181	0.59643	373.569	0.61965	373.469	0.59157	374.15	0.59275	373.312	0.58239	373.275	0.60048	373.363	0.5731	373.656	0.57834	373.225	0.59184	373.169	0.58158
374.4	0.721	374.706	0.6246	374.444	0.6384	374.175	0.62043	374.5	0.624	374.394	0.61075	375.331	0.5919	374.325	0.60156	375.331	0.61575	375.3	0.60675	374.225	0.5994	374.613	0.621	374.512	0.59292	375.188	0.59425	374.356	0.58401	374.325	0.60318	374.4	0.57448	374.694	0.58023	374.262	0.59319	374.212	0.58347
375.444	0.722	375.75	0.6267	375.494	0.6405	375.219	0.62215	375.538	0.62575	375.438	0.61325	376.369	0.5925	375.369	0.60426	376.369	0.61825	376.344	0.61	375.262	0.60183	375.656	0.62316	375.556	0.59481	376.231	0.596	375.394	0.58644	375.369	0.60426	375.45	0.57668	375.738	0.58185	375.306	0.59535	375.25	0.58536
376.481	0.723	376.794	0.6285	376.531	0.6423	376.262	0.62244	376.581	0.62725	376.475	0.6145	377.413	0.5952	376.406	0.60561	377.413	0.6205	377.387	0.612	376.306	0.60318	376.694	0.62424	376.6	0.59697	377.269	0.59875	376.438	0.58914	376.406	0.60696	376.488	0.57943	376.775	0.58401	376.35	0.59697	376.294	0.58698
377.525	0.72475	377.831	0.6303	377.575	0.645	377.3	0.62474	377.625	0.62925	377.519	0.6165	378.456	0.5973	377.45	0.60777	378.456	0.62325	378.431	0.6145	377.35	0.60561	377.738	0.62532	377.644	0.59832	378.312	0.60125	377.481	0.58968	377.45	0.60939	377.525	0.58135	377.819	0.58644	377.387	0.59913	377.337	0.5886
378.569	0.72625	378.875	0.6315	378.613	0.6471	378.344	0.62531	378.663	0.63125	378.562	0.619	379.494	0.5982	378.494	0.60966	379.494	0.62525	379.469	0.6165	378.387	0.60804	378.781	0.62802	378.681	0.59994	379.356	0.602	378.519	0.59238	378.488	0.61128	378.569	0.58355	378.863	0.58833	378.431	0.60129	378.375	0.58995
379.606	0.72775	379.919	0.633	379.656	0.6489	379.387	0.62675	379.706	0.63325	379.6	0.62075	380.538	0.6003	379.531	0.61155	380.538	0.628	380.512	0.619	379.431	0.6102	379.819	0.6291	379.725	0.60237	380.394	0.604	379.562	0.594	379.531	0.61452	379.613	0.58548	379.906	0.58995	379.475	0.60318	379.419	0.59211
380.656	0.7295	380.956	0.6351	380.7	0.6516	380.431	0.62848	380.75	0.636	380.644	0.62275	381.581	0.6015	380.575	0.61452	381.581	0.62975	381.55	0.62075	380.475	0.61182	380.863	0.63153	380.762	0.60507	381.444	0.605	380.606	0.59724	380.575	0.61614	380.656	0.58685	380.944	0.59184	380.512	0.60453	380.462	0.594
381.694	0.731	382	0.6369	381.738	0.6534	381.469	0.63078	381.788	0.638	381.681	0.62475	382.619	0.6033	381.613	0.6156	382.619	0.632	382.594	0.623	381.512	0.61479	381.906	0.63234	381.806	0.60561	382.481	0.6075	381.65	0.59859	381.619	0.61803	381.694	0.58905	381.988	0.59346	381.556	0.60642	381.506	0.59562
382.738	0.73175	383.044	0.6387	382.781	0.6555	382.512	0.63193	382.831	0.64025	382.725	0.62725	383.663	0.6054	382.656	0.61803	383.663	0.63375	383.637	0.625	382.556	0.61641	382.95	0.63396	382.85	0.60696	383.519	0.60975	382.688	0.59994	382.656	0.62127	382.738	0.5907	383.031	0.59589	382.6	0.60831	382.544	0.59751
383.775	0.733	384.081	0.642	383.825	0.6579	383.55	0.63308	383.875	0.642	383.769	0.63	384.706	0.6069	383.694	0.61938	384.706	0.63625	384.681	0.62675	383.6	0.61884	383.988	0.63558	383.887	0.60912	384.562	0.611	383.731	0.60264	383.7	0.62289	383.8	0.59263	384.069	0.59751	383.637	0.61074	383.587	0.5994
384.819	0.7355	385.125	0.6438	384.863	0.6597	384.594	0.63509	384.919	0.644	384.812	0.63175	385.75	0.6087	384.744	0.621	385.744	0.63875	385.719	0.629	384.644	0.62154	385.031	0.63639	384.938	0.61074	385.606	0.6125	384.775	0.60399	384.744	0.62532	384.837	0.59483	385.113	0.59886	384.681	0.61317	384.631	0.60048
385.863	0.73625	386.169	0.6456	385.906	0.6615	385.637	0.63653	385.956	0.64575	385.85	0.63425	386.788	0.6099	385.781	0.62397	386.788	0.64075	386.762	0.6315	385.681	0.62343	386.075	0.63909	385.975	0.61263	386.65	0.61475	385.812	0.60669	385.781	0.62748	385.881	0.59675	386.156	0.60129	385.725	0.61506	385.669	0.60264
386.9	0.73825	387.206	0.6474	386.944	0.6642	386.675	0.63854	386.994	0.648	386.894	0.63625	387.831	0.612	386.825	0.62613	387.831	0.6425	387.806	0.63325	386.725	0.62559	387.113	0.6399	387.019	0.61506	387.688	0.6165	386.856	0.60831	386.825	0.63045	386.925	0.59978	387.194	0.60318	386.769	0.61776	386.712	0.60453
387.944	0.74025	388.25	0.6495	387.994	0.6657	387.719	0.64055	388.044	0.6495	387.938	0.638	388.875	0.6135	387.869	0.62748	388.875	0.64475	388.844	0.63575	387.762	0.62694	388.156	0.64179	388.062	0.61641	388.731	0.61875	387.894	0.60993	387.869	0.6318	387.962	0.60143	388.238	0.60534	387.806	0.61965	387.756	0.60642
388.981	0.74125	389.294	0.6516	389.031	0.6681	388.762	0.64084	389.081	0.65125	388.975	0.64	389.913	0.615	388.906	0.62964	389.913	0.64625	389.887	0.63925	388.806	0.62937	389.2	0.64314	389.1	0.61803	389.775	0.62	388.938	0.61182	388.906	0.63315	389.006	0.60335	389.281	0.60723	388.85	0.62127	388.794	0.60858
390.025	0.74375	390.337	0.6531	390.069	0.6702	389.8	0.64285	390.125	0.65325	390.019	0.64225	390.956	0.6177	389.95	0.63126	390.956	0.64875	390.925	0.6415	389.844	0.63207	390.238	0.64503	390.144	0.62046	390.812	0.62325	389.981	0.61398	389.95	0.63531	390.05	0.60528	390.325	0.60966	389.887	0.62343	389.837	0.60939
391.069	0.746	391.375	0.6543	391.119	0.6729	390.844	0.64573	391.163	0.65575	391.062	0.64425	392	0.6198	390.988	0.63288	391.994	0.6505	391.969	0.64425	390.894	0.63288	391.281	0.64719	391.181	0.62235	391.856	0.62525	391.019	0.61668	390.988	0.63774	391.094	0.6072	391.363	0.61101	390.931	0.62505	390.881	0.61128
392.113	0.748	392.419	0.6558	392.156	0.6753	391.887	0.64659	392.206	0.65725	392.1	0.64675	393.038	0.6216	392.031	0.63504	393.038	0.65275	393.012	0.64625	391.931	0.63612	392.319	0.64881	392.225	0.62451	392.9	0.62725	392.069	0.61857	392.031	0.63963	392.131	0.60968	392.406	0.61317	391.975	0.62748	391.925	0.61263
393.156	0.75	393.462	0.6576	393.2	0.6765	392.925	0.64803	393.25	0.66	393.144	0.6485	394.081	0.6237	393.075	0.63801	394.081	0.655	394.056	0.649	392.975	0.63801	393.363	0.65097	393.269	0.62694	393.944	0.62925	393.106	0.62073	393.075	0.64179	393.175	0.6116	393.45	0.61533	393.019	0.6291	392.962	0.61452
394.194	0.75225	394.5	0.6591	394.238	0.6798	393.969	0.65004	394.288	0.66175	394.181	0.65025	395.125	0.6255	394.113	0.63963	395.125	0.65725	395.094	0.65025	394.019	0.64098	394.406	0.65259	394.306	0.62829	394.981	0.63175	394.144	0.62343	394.113	0.64341	394.219	0.6127	394.488	0.61776	394.056	0.63099	394.006	0.61722
395.238	0.754	395.544	0.6612	395.281	0.6822	395.012	0.65119	395.331	0.66325	395.231	0.6525	396.163	0.627	395.163	0.64206	396.169	0.66025	396.137	0.6525	395.056	0.64206	395.444	0.65529	395.35	0.63099	396.025	0.63375	395.188	0.62613	395.163	0.64557	395.256	0.61518	395.531	0.61992	395.094	0.63315	395.044	0.6183
396.281	0.75575	396.581	0.6639	396.325	0.684	396.05	0.65234	396.375	0.6655	396.269	0.655	397.206	0.6294	396.2	0.64341	397.2	0.66175	397.181	0.65475	396.1	0.64422	396.488	0.6561	396.394	0.63315	397.069	0.636	396.231	0.62748	396.2	0.64773	396.3	0.61683	396.575	0.62208	396.144	0.63504	396.087	0.62127
397.319	0.75625	397.625	0.666	397.363	0.6855	397.094	0.6532	397.413	0.66725	397.306	0.65725	398.25	0.6318	397.244	0.64557	398.25	0.6645	398.219	0.6565	397.137	0.64611	397.531	0.65826	397.431	0.63504	398.106	0.6385	397.275	0.62937	397.238	0.64962	397.344	0.61903	397.613	0.6237	397.181	0.63801	397.131	0.62343
398.363	0.7575	398.669	0.6687	398.406	0.6876	398.137	0.65579	398.456	0.66925	398.35	0.6585	399.294	0.6336	398.281	0.64827	399.288	0.6655	399.262	0.6585	398.181	0.64881	398.575	0.66042	398.475	0.63612	399.15	0.6405	398.312	0.6318	398.281	0.65232	398.381	0.62095	398.656	0.62667	398.225	0.64017	398.169	0.62532
399.4	0.75925	399.712	0.6705	399.45	0.6897	399.175	0.65636	399.5	0.67175	399.394	0.661	400.275	0.6357	399.325	0.65178	400.331	0.668	400.3	0.6605	399.225	0.65124	399.613	0.66231	399.519	0.63774	400.194	0.64225	399.356	0.63342	399.325	0.6534	399.425	0.62343	399.7	0.62856	399.269	0.64179	399.212	0.62721
400.381	0.7615	400.6	0.6729	400.387	0.6912	400.219	0.65924	400.481	0.67325	400.419	0.6625	400.325	0.6306	400.369	0.65286	400.619	0.66675	400.631	0.65975	400.262	0.65259	400.356	0.66339	400.55	0.6399	400.869	0.6435	400.394	0.63531	400.369	0.65637	400.431	0.6248	400.569	0.63018	400.306	0.64395	400.256	0.62991
400.438	0.75575	400.619	0.6669	400.419	0.6861	400.606	0.65751	400.531	0.66875	400.512	0.65925	400.312	0.6222	400.731	0.65205	400.606	0.657	400.625	0.6505	400.55	0.65124	400.356	0.65664	400.675	0.63693	400.869	0.63725	400.519	0.63261	400.675	0.65421	400.5	0.62178	400.587	0.62424	400.8	0.64368	400.5	0.62802
400.431	0.743	400.606	0.6576	400.406	0.6762	400.606	0.64918	400.525	0.65875	400.5	0.64925	400.294	0.612	400.725	0.64503	400.587	0.646	400.606	0.6395	400.544	0.64314	400.344	0.6453	400.669	0.62721	400.856	0.626	400.506	0.62289	400.669	0.64557	400.488	0.61298	400.569	0.61479	400.794	0.63585	400.488	0.61911
400.406	0.731	400.587	0.6486	400.387	0.6666	400.587	0.6394	400.506	0.648	400.481	0.63875	400.275	0.6045	400.706	0.63423	400.569	0.63625	400.587	0.63	400.525	0.6318	400.325	0.63585	400.65	0.61776	400.837	0.616	400.488	0.61263	400.65	0.63531	400.475	0.60308	400.556	0.60507	400.781	0.62424	400.475	0.60831
400.394	0.721	400.569	0.6396	400.369	0.6582	400.569	0.62934	400.488	0.63875	400.462	0.62975	400.25	0.597	400.688	0.62505	400.55	0.62825	400.562	0.621	400.506	0.62343	400.306	0.62586	400.631	0.60804	400.819	0.60775	400.469	0.6048	400.631	0.62586	400.45	0.59428	400.531	0.59643	400.762	0.6156	400.456	0.5994
400.369	0.7105	400.544	0.6324	400.35	0.6501	400.544	0.62158	400.462	0.63075	400.444	0.6215	400.225	0.5901	400.669	0.61749	400.525	0.62	400.538	0.61375	400.481	0.61506	400.281	0.61857	400.606	0.60048	400.794	0.59975	400.444	0.5967	400.606	0.61776	400.431	0.58685	400.512	0.58887	400.744	0.60642	400.431	0.5913
400.337	0.70225	400.512	0.6255	400.319	0.6429	400.525	0.61381	400.431	0.624	400.413	0.6145	400.188	0.5835	400.644	0.60939	400.494	0.6135	400.506	0.60675	400.462	0.60804	400.25	0.61074	400.581	0.59346	400.762	0.59225	400.419	0.58941	400.581	0.60939	400.4	0.5797	400.481	0.58185	400.712	0.59886	400.406	0.58401
400.306	0.69425	400.481	0.6186	400.281	0.6366	400.488	0.60749	400.4	0.6165	400.381	0.607	400.15	0.5778	400.613	0.60291	400.456	0.6065	400.469	0.59975	400.425	0.60075	400.212	0.60399	400.55	0.58644	400.725	0.5855	400.387	0.58239	400.55	0.60264	400.369	0.57338	400.444	0.57564	400.681	0.5913	400.375	0.57753
400.269	0.68625	400.444	0.6126	400.244	0.6303	400.45	0.60116	400.363	0.6095	400.344	0.601	400.106	0.5718	400.575	0.59724	400.413	0.6	400.431	0.59375	400.387	0.59427	400.175	0.59751	400.512	0.5805	400.688	0.579	400.35	0.57591	400.512	0.59643	400.331	0.56733	400.406	0.56862	400.65	0.58509	400.337	0.57105
400.225	0.68	400.4	0.6072	400.2	0.624	400.413	0.59513	400.319	0.60425	400.3	0.59425	400.056	0.5673	400.538	0.59049	400.363	0.59375	400.381	0.5875	400.344	0.5886	400.131	0.5913	400.469	0.57456	400.637	0.57325	400.306	0.57105	400.469	0.58995	400.288	0.56128	400.363	0.56322	400.606	0.57888	400.294	0.56484
400.175	0.67275	400.35	0.6012	400.15	0.6177	400.363	0.58966	400.269	0.598	400.256	0.5885	400.006	0.5616	400.488	0.58509	400.312	0.58825	400.331	0.582	400.3	0.58266	400.081	0.58509	400.419	0.56862	400.587	0.5675	400.256	0.5643	400.425	0.58401	400.238	0.5555	400.312	0.55728	400.562	0.57321	400.25	0.55836
400.125	0.6665	400.294	0.5958	400.1	0.6132	400.312	0.58391	400.219	0.592	400.2	0.583	399.956	0.5568	400.431	0.57996	400.262	0.5825	400.275	0.577	400.25	0.57726	400.025	0.57969	400.363	0.56322	400.538	0.56175	400.206	0.55998	400.369	0.57807	400.181	0.55055	400.262	0.55215	400.506	0.567	400.194	0.5535
400.069	0.66	400.244	0.591	400.05	0.6075	400.262	0.57845	400.169	0.5865	400.144	0.57725	399.9	0.5526	400.381	0.57456	400.206	0.577	400.225	0.5715	400.2	0.57105	399.975	0.57456	400.312	0.55782	400.481	0.557	400.156	0.55458	400.319	0.57321	400.131	0.54588	400.212	0.54702	400.456	0.56214	400.144	0.54891
400.019	0.6545	400.194	0.5859	399.994	0.603	400.206	0.57385	400.113	0.58175	400.094	0.57275	399.85	0.5478	400.331	0.56916	400.156	0.5725	400.169	0.56625	400.144	0.56646	399.919	0.56943	400.262	0.5535	400.431	0.552	400.1	0.54918	400.262	0.56754	400.081	0.54038	400.156	0.54243	400.4	0.55674	400.087	0.54351
399.969	0.649	400.137	0.5817	399.944	0.5982	400.156	0.56839	400.062	0.577	400.044	0.5675	399.8	0.5445	400.281	0.5643	400.106	0.56775	400.119	0.562	400.087	0.56187	399.869	0.56457	400.212	0.54837	400.381	0.547	400.05	0.54513	400.212	0.56268	400.031	0.53625	400.106	0.53811	400.35	0.55134	400.038	0.53919
399.913	0.64425	400.087	0.5772	399.894	0.594	400.1	0.56379	400.006	0.57275	399.988	0.563	399.744	0.5397	400.225	0.55998	400.05	0.56325	400.069	0.55725	400.038	0.55728	399.819	0.55971	400.156	0.54405	400.331	0.54225	400	0.54	400.163	0.55836	399.975	0.53185	400.05	0.53352	400.3	0.54675	399.988	0.53433
399.863	0.6385	400.038	0.573	399.837	0.5898	400.05	0.56005	399.956	0.568	399.938	0.55875	399.694	0.5367	400.175	0.55593	400	0.559	400.012	0.553	399.988	0.55269	399.769	0.55566	400.106	0.54	400.275	0.5385	399.944	0.53595	400.113	0.55431	399.925	0.52828	400	0.5292	400.25	0.54243	399.931	0.53001
399.806	0.6345	399.981	0.5688	399.788	0.585	400	0.55574	399.906	0.56425	399.887	0.5545	399.637	0.5319	400.125	0.55215	399.95	0.55475	399.962	0.549	399.931	0.54891	399.712	0.55107	400.05	0.53622	400.225	0.534	399.894	0.53217	400.056	0.55026	399.875	0.52443	399.95	0.52515	400.194	0.53811	399.881	0.52542
399.756	0.62975	399.931	0.5649	399.738	0.5811	399.95	0.55229	399.85	0.56	399.837	0.55025	399.587	0.5289	400.069	0.5481	399.894	0.551	399.913	0.54525	399.881	0.54459	399.663	0.54783	400	0.53217	400.175	0.53	399.837	0.52839	400.006	0.54594	399.819	0.52003	399.894	0.52164	400.144	0.53433	399.831	0.52191
399.706	0.6255	399.875	0.561	399.681	0.5778	399.894	0.54826	399.8	0.5555	399.781	0.54625	399.538	0.5247	400.019	0.54405	399.844	0.547	399.856	0.541	399.831	0.54108	399.613	0.54351	399.95	0.52866	400.119	0.52725	399.788	0.52461	399.956	0.54135	399.769	0.51645	399.844	0.51786	400.094	0.53028	399.775	0.51759
399.65	0.62125	399.825	0.5574	399.631	0.5739	399.844	0.54453	399.75	0.55225	399.725	0.54325	399.488	0.5214	399.962	0.54027	399.788	0.543	399.806	0.5375	399.781	0.53676	399.556	0.54	399.894	0.52488	400.069	0.523	399.738	0.5211	399.9	0.53784	399.712	0.5126	399.794	0.51381	400.038	0.52569	399.725	0.51435
399.6	0.61725	399.775	0.5544	399.581	0.5703	399.794	0.54108	399.7	0.5485	399.675	0.53925	399.431	0.5184	399.913	0.53676	399.738	0.5395	399.756	0.534	399.725	0.53379	399.506	0.53595	399.844	0.52083	400.012	0.5195	399.681	0.51759	399.85	0.53433	399.663	0.5093	399.744	0.5103	399.988	0.52191	399.669	0.51003
399.55	0.61275	399.725	0.5508	399.525	0.567	399.738	0.5382	399.644	0.54475	399.625	0.53575	399.381	0.5154	399.863	0.53325	399.688	0.5365	399.706	0.5305	399.675	0.53001	399.456	0.53244	399.794	0.51813	399.962	0.51575	399.631	0.51408	399.794	0.53109	399.613	0.506	399.688	0.50706	399.938	0.51813	399.619	0.50706
399.5	0.60925	399.669	0.5472	399.475	0.5634	399.688	0.53418	399.594	0.54125	399.575	0.53225	399.331	0.5127	399.812	0.53028	399.637	0.533	399.65	0.527	399.619	0.52677	399.406	0.5292	399.744	0.51489	399.913	0.51275	399.581	0.51111	399.744	0.52704	399.562	0.5027	399.631	0.50328	399.881	0.51489	399.569	0.50355
399.444	0.60575	399.619	0.5445	399.425	0.5598	399.631	0.53101	399.538	0.53825	399.519	0.529	399.275	0.5097	399.756	0.5265	399.581	0.52925	399.6	0.52425	399.569	0.52326	399.35	0.5265	399.688	0.51138	399.856	0.50875	399.525	0.50733	399.694	0.52407	399.506	0.50023	399.587	0.50004	399.831	0.51165	399.519	0.50004
399.394	0.602	399.569	0.5409	399.369	0.5574	399.581	0.52871	399.488	0.535	399.469	0.526	399.225	0.5067	399.706	0.52407	399.531	0.526	399.544	0.52025	399.519	0.52083	399.3	0.52326	399.631	0.50814	399.806	0.50575	399.475	0.50436	399.637	0.52083	399.456	0.49638	399.531	0.49734	399.775	0.50868	399.462	0.49734
399.337	0.598	399.512	0.5382	399.319	0.5541	399.531	0.52469	399.438	0.53225	399.419	0.522	399.169	0.5034	399.65	0.52083	399.481	0.52325	399.494	0.51775	399.462	0.51732	399.244	0.51948	399.581	0.50571	399.756	0.50275	399.425	0.50139	399.587	0.51786	399.406	0.4939	399.481	0.49464	399.725	0.50571	399.413	0.4941
399.288	0.59475	399.462	0.5355	399.262	0.5508	399.475	0.5221	399.381	0.529	399.369	0.5195	399.119	0.5013	399.6	0.51759	399.431	0.52	399.444	0.515	399.413	0.51408	399.194	0.51624	399.531	0.50274	399.706	0.5005	399.369	0.49869	399.538	0.51435	399.356	0.49115	399.425	0.49167	399.675	0.50247	399.363	0.4914
399.238	0.59175	399.413	0.5322	399.212	0.5481	399.425	0.51951	399.331	0.527	399.312	0.5165	399.069	0.4986	399.55	0.51435	399.375	0.5175	399.387	0.512	399.363	0.51165	399.144	0.51381	399.481	0.49977	399.65	0.49675	399.319	0.49572	399.488	0.51165	399.3	0.48813	399.375	0.4887	399.625	0.49977	399.306	0.4887
399.181	0.588	399.356	0.5295	399.163	0.5451	399.375	0.51693	399.281	0.5235	399.262	0.5135	399.012	0.4956	399.494	0.51192	399.319	0.51475	399.337	0.50875	399.306	0.50868	399.087	0.51084	399.425	0.4968	399.594	0.49425	399.269	0.49302	399.431	0.50895	399.244	0.48538	399.325	0.48546	399.569	0.49626	399.256	0.48573
399.131	0.58525	399.306	0.5268	399.113	0.5427	399.325	0.51434	399.231	0.521	399.212	0.511	398.962	0.4932	399.444	0.50976	399.269	0.5115	399.288	0.50575	399.256	0.50625	399.038	0.50841	399.375	0.4941	399.55	0.491	399.212	0.49032	399.381	0.50571	399.194	0.48318	399.269	0.48303	399.519	0.49302	399.206	0.48303
399.081	0.58175	399.256	0.5241	399.056	0.5394	399.269	0.51146	399.175	0.51775	399.156	0.50825	398.913	0.4905	399.394	0.50652	399.219	0.50875	399.238	0.5035	399.2	0.50301	398.988	0.5049	399.325	0.4914	399.494	0.48875	399.163	0.48708	399.325	0.50274	399.144	0.48043	399.219	0.4806	399.469	0.49113	399.15	0.4806
399.031	0.579	399.2	0.5214	399.006	0.537	399.219	0.5083	399.125	0.515	399.106	0.50525	398.856	0.4887	399.344	0.50463	399.169	0.50675	399.181	0.501	399.156	0.50004	398.931	0.50193	399.269	0.4887	399.444	0.48575	399.113	0.48519	399.275	0.50058	399.094	0.47768	399.169	0.47817	399.413	0.48843	399.1	0.47709
398.975	0.576	399.15	0.519	398.956	0.5343	399.169	0.50629	399.069	0.51225	399.05	0.503	398.806	0.486	399.288	0.50166	399.113	0.50325	399.131	0.4985	399.1	0.49815	398.881	0.50004	399.219	0.48681	399.387	0.484	399.062	0.48249	399.225	0.49815	399.038	0.4752	399.113	0.47547	399.363	0.48546	399.05	0.4752
398.919	0.57375	399.1	0.5166	398.906	0.5322	399.113	0.5037	399.019	0.50975	399	0.5	398.756	0.4845	399.238	0.4995	399.062	0.50125	399.081	0.49575	399.05	0.49545	398.825	0.49734	399.163	0.48384	399.337	0.4815	399.006	0.48033	399.169	0.49518	398.988	0.47273	399.062	0.47304	399.306	0.48303	398.994	0.47223
398.869	0.57	399.044	0.5145	398.85	0.5295	399.062	0.50226	398.969	0.50825	398.95	0.498	398.706	0.4821	399.188	0.49761	399.006	0.49875	399.025	0.49275	398.994	0.49356	398.775	0.49545	399.113	0.48141	399.288	0.47875	398.956	0.4779	399.119	0.49302	398.938	0.4708	399.012	0.47088	399.256	0.48033	398.944	0.47034
398.819	0.56825	398.994	0.5124	398.794	0.5268	399.006	0.4991	398.913	0.50525	398.9	0.496	398.65	0.4803	399.131	0.49464	398.956	0.4965	398.975	0.491	398.944	0.49059	398.725	0.49275	399.062	0.47952	399.231	0.4765	398.9	0.4752	399.069	0.49059	398.881	0.46805	398.962	0.46845	399.206	0.47817	398.894	0.46764
398.769	0.5655	398.938	0.5097	398.744	0.5244	398.956	0.4968	398.863	0.50275	398.844	0.49325	398.6	0.4782	399.081	0.49194	398.906	0.49375	398.919	0.48875	398.894	0.48843	398.669	0.49005	399.012	0.47655	399.181	0.47425	398.85	0.47304	399.019	0.48789	398.831	0.46585	398.906	0.46629	399.156	0.47547	398.837	0.46548
398.712	0.5625	398.887	0.5076	398.694	0.522	398.906	0.49421	398.812	0.50075	398.794	0.491	398.544	0.4752	399.025	0.48978	398.85	0.4915	398.869	0.48675	398.844	0.48573	398.619	0.48789	398.956	0.47493	399.125	0.4715	398.8	0.47061	398.962	0.48492	398.775	0.46393	398.856	0.46386	399.1	0.47277	398.788	0.46278
398.663	0.5595	398.837	0.5052	398.644	0.5205	398.856	0.4922	398.762	0.49775	398.738	0.48825	398.494	0.4734	398.975	0.48789	398.8	0.48925	398.819	0.48425	398.788	0.48438	398.569	0.48546	398.906	0.47331	399.081	0.4695	398.744	0.46845	398.913	0.48249	398.725	0.46145	398.8	0.4617	399.05	0.47115	398.738	0.46116
398.613	0.5575	398.788	0.5028	398.587	0.5172	398.8	0.4899	398.706	0.49575	398.688	0.48625	398.444	0.4713	398.925	0.48519	398.75	0.48725	398.769	0.48225	398.738	0.48141	398.519	0.48357	398.856	0.47088	399.025	0.4675	398.694	0.46629	398.863	0.48114	398.675	0.45953	398.75	0.46035	399	0.46845	398.681	0.459
398.562	0.5555	398.731	0.5004	398.538	0.5163	398.75	0.48818	398.65	0.4935	398.637	0.4845	398.387	0.4695	398.869	0.4833	398.7	0.4855	398.712	0.48025	398.681	0.47979	398.462	0.48195	398.8	0.46791	398.975	0.46525	398.644	0.46467	398.806	0.47871	398.625	0.4576	398.7	0.45711	398.944	0.46656	398.631	0.45684
398.506	0.553	398.681	0.498	398.488	0.5133	398.7	0.48588	398.6	0.49175	398.581	0.482	398.337	0.4671	398.819	0.48087	398.644	0.483	398.656	0.478	398.631	0.47682	398.413	0.47952	398.75	0.46629	398.919	0.4625	398.594	0.46224	398.756	0.47709	398.569	0.4554	398.65	0.45522	398.894	0.46413	398.581	0.45441
398.456	0.55	398.631	0.4962	398.431	0.5118	398.644	0.48415	398.55	0.48925	398.531	0.47975	398.288	0.4659	398.769	0.47925	398.594	0.48125	398.606	0.4755	398.581	0.47493	398.356	0.47736	398.7	0.46386	398.869	0.46125	398.538	0.46035	398.7	0.47466	398.519	0.4532	398.594	0.45333	398.837	0.4617	398.525	0.45198
398.4	0.548	398.575	0.4944	398.381	0.5088	398.594	0.48243	398.5	0.4875	398.481	0.47825	398.238	0.4638	398.719	0.47682	398.544	0.4785	398.556	0.47375	398.525	0.47304	398.306	0.47466	398.644	0.46305	398.819	0.45875	398.481	0.45873	398.65	0.47196	398.469	0.451	398.544	0.45063	398.788	0.45981	398.475	0.45036
398.35	0.546	398.525	0.4923	398.325	0.5076	398.538	0.48013	398.444	0.485	398.431	0.4765	398.181	0.4614	398.663	0.47574	398.494	0.47675	398.506	0.4715	398.475	0.47142	398.256	0.47304	398.594	0.46035	398.769	0.457	398.431	0.4563	398.6	0.47061	398.413	0.44935	398.488	0.44928	398.738	0.45792	398.425	0.44847
398.3	0.5435	398.469	0.4905	398.275	0.5052	398.488	0.47783	398.394	0.48375	398.375	0.474	398.131	0.4602	398.613	0.47304	398.438	0.47475	398.45	0.4705	398.425	0.46872	398.2	0.47088	398.538	0.45819	398.712	0.455	398.381	0.45495	398.55	0.46845	398.363	0.4477	398.438	0.44712	398.688	0.45603	398.369	0.44685
398.244	0.54125	398.419	0.4884	398.225	0.5031	398.438	0.47668	398.344	0.48175	398.325	0.47225	398.075	0.459	398.556	0.47115	398.381	0.4725	398.4	0.468	398.375	0.46683	398.15	0.46899	398.488	0.45657	398.663	0.45275	398.331	0.45252	398.494	0.46629	398.312	0.44578	398.387	0.4455	398.631	0.45414	398.319	0.44469
398.194	0.53925	398.369	0.4872	398.175	0.5016	398.387	0.47495	398.288	0.47975	398.269	0.4705	398.025	0.4563	398.506	0.47007	398.331	0.471	398.35	0.46575	398.319	0.46521	398.1	0.4671	398.438	0.45441	398.606	0.4515	398.275	0.4509	398.444	0.46494	398.256	0.44413	398.331	0.44388	398.581	0.45171	398.262	0.4428
398.144	0.537	398.319	0.4848	398.119	0.5001	398.331	0.47294	398.238	0.47775	398.219	0.4685	397.975	0.4548	398.456	0.46818	398.281	0.46925	398.3	0.46425	398.269	0.46332	398.05	0.46548	398.387	0.45306	398.556	0.44925	398.225	0.4482	398.394	0.46278	398.206	0.44193	398.281	0.44226	398.531	0.45036	398.212	0.44145
398.087	0.5345	398.262	0.4833	398.069	0.4977	398.281	0.47064	398.188	0.47625	398.169	0.46675	397.925	0.4533	398.4	0.46548	398.231	0.467	398.244	0.46225	398.212	0.46116	397.994	0.46359	398.331	0.45144	398.506	0.4475	398.175	0.44712	398.337	0.46089	398.156	0.44028	398.231	0.44037	398.475	0.44847	398.163	0.43875
398.038	0.53275	398.212	0.4815	398.019	0.4962	398.231	0.46949	398.131	0.47425	398.113	0.46475	397.869	0.4515	398.35	0.46413	398.175	0.46525	398.194	0.46025	398.163	0.46008	397.944	0.46224	398.281	0.44955	398.45	0.44575	398.119	0.44523	398.288	0.45846	398.1	0.4389	398.181	0.43848	398.425	0.44604	398.106	0.4374
397.988	0.53125	398.163	0.4794	397.962	0.495	398.175	0.4669	398.081	0.47225	398.062	0.46275	397.812	0.4503	398.3	0.46224	398.125	0.46375	398.137	0.45825	398.113	0.45819	397.887	0.45954	398.231	0.44793	398.4	0.4435	398.069	0.44388	398.231	0.45684	398.05	0.43725	398.125	0.43632	398.369	0.44496	398.056	0.43551
397.931	0.5285	398.106	0.4785	397.913	0.4935	398.125	0.46633	398.025	0.47	398.012	0.461	397.762	0.4485	398.25	0.46035	398.075	0.46175	398.087	0.45675	398.056	0.45603	397.837	0.45792	398.181	0.4455	398.35	0.4415	398.019	0.44199	398.181	0.45495	398	0.43533	398.075	0.43497	398.319	0.4428	398.006	0.43389
397.881	0.52725	398.056	0.4755	397.856	0.4905	398.069	0.46345	397.975	0.4685	397.956	0.459	397.712	0.4464	398.194	0.45927	398.019	0.46075	398.038	0.45425	398.006	0.45441	397.788	0.45711	398.125	0.44469	398.3	0.44025	397.962	0.44037	398.131	0.4536	397.944	0.4334	398.019	0.43362	398.269	0.44118	397.956	0.43227
397.831	0.52525	398	0.4749	397.806	0.489	398.019	0.46316	397.925	0.467	397.906	0.4575	397.663	0.4452	398.144	0.45711	397.969	0.459	397.981	0.45325	397.956	0.45252	397.738	0.45414	398.075	0.44226	398.244	0.43875	397.913	0.43875	398.081	0.45171	397.894	0.4323	397.969	0.43119	398.212	0.43956	397.9	0.43065
397.775	0.5235	397.95	0.4734	397.756	0.4878	397.969	0.46115	397.875	0.465	397.856	0.45625	397.606	0.4437	398.087	0.45549	397.919	0.45675	397.931	0.45175	397.906	0.45144	397.681	0.4536	398.019	0.44037	398.188	0.43725	397.863	0.43659	398.025	0.45036	397.844	0.42955	397.919	0.42957	398.163	0.4374	397.85	0.4293
397.725	0.52175	397.9	0.4716	397.7	0.4854	397.919	0.45943	397.819	0.46325	397.806	0.455	397.556	0.4416	398.038	0.45441	397.863	0.455	397.881	0.4495	397.85	0.44901	397.631	0.45198	397.969	0.43956	398.137	0.4355	397.806	0.43578	397.975	0.44766	397.788	0.42928	397.863	0.42876	398.113	0.43605	397.794	0.4266
397.675	0.51975	397.844	0.4695	397.65	0.4842	397.863	0.4577	397.769	0.4625	397.75	0.45275	397.506	0.441	397.988	0.45252	397.812	0.4535	397.825	0.4485	397.8	0.44739	397.581	0.44982	397.919	0.43821	398.087	0.43375	397.756	0.43443	397.919	0.44685	397.738	0.42653	397.812	0.4266	398.062	0.43416	397.744	0.42498
397.625	0.518	397.794	0.4674	397.6	0.4821	397.812	0.45569	397.719	0.46075	397.7	0.451	397.45	0.4386	397.931	0.45036	397.762	0.452	397.775	0.44675	397.744	0.44604	397.525	0.44847	397.863	0.43605	398.038	0.4325	397.706	0.43146	397.869	0.44523	397.681	0.4257	397.756	0.42471	398.006	0.43308	397.694	0.42417
397.569	0.5155	397.744	0.4668	397.55	0.4815	397.762	0.4554	397.663	0.4595	397.644	0.44925	397.4	0.438	397.881	0.45009	397.706	0.45	397.725	0.44575	397.694	0.44415	397.475	0.44712	397.812	0.4347	397.981	0.4305	397.656	0.43092	397.819	0.44361	397.631	0.42378	397.712	0.42336	397.956	0.43146	397.637	0.42309
397.519	0.514	397.694	0.4656	397.494	0.4794	397.706	0.45224	397.613	0.45725	397.594	0.448	397.344	0.4368	397.831	0.44847	397.656	0.449	397.669	0.44325	397.644	0.4428	397.419	0.4455	397.756	0.43254	397.931	0.4295	397.6	0.4293	397.762	0.44253	397.581	0.42268	397.656	0.42282	397.9	0.42984	397.587	0.42093
397.462	0.51325	397.637	0.4632	397.444	0.4785	397.656	0.45224	397.562	0.45575	397.544	0.4455	397.3	0.4356	397.781	0.44631	397.606	0.4475	397.619	0.442	397.587	0.44091	397.369	0.44388	397.712	0.43173	397.881	0.4275	397.55	0.42741	397.712	0.44064	397.531	0.42103	397.6	0.4212	397.85	0.42795	397.538	0.41904
397.413	0.511	397.587	0.4614	397.387	0.4755	397.6	0.45023	397.506	0.455	397.494	0.44475	397.244	0.4335	397.725	0.44523	397.55	0.44625	397.569	0.4405	397.538	0.43983	397.319	0.44226	397.656	0.42957	397.825	0.426	397.494	0.4266	397.663	0.43875	397.475	0.41993	397.55	0.41931	397.8	0.42606	397.488	0.41823
397.363	0.5095	397.538	0.4602	397.337	0.4743	397.55	0.44908	397.456	0.45275	397.438	0.44325	397.194	0.4326	397.675	0.44307	397.5	0.4445	397.512	0.439	397.488	0.43848	397.269	0.4401	397.606	0.42822	397.775	0.42425	397.444	0.42471	397.606	0.43713	397.425	0.41855	397.5	0.41796	397.744	0.42498	397.431	0.41661
397.306	0.50725	397.481	0.459	397.288	0.4731	397.5	0.44706	397.406	0.451	397.387	0.4415	397.137	0.4314	397.619	0.44226	397.45	0.44275	397.462	0.4375	397.431	0.43767	397.212	0.43929	397.55	0.4266	397.725	0.42325	397.394	0.42336	397.556	0.43578	397.375	0.41663	397.45	0.41688	397.694	0.42417	397.381	0.41553
397.256	0.506	397.431	0.4572	397.231	0.4716	397.444	0.4462	397.356	0.4505	397.337	0.44	397.087	0.4302	397.569	0.44064	397.394	0.4415	397.413	0.43675	397.381	0.43578	397.163	0.43794	397.5	0.42606	397.669	0.42175	397.337	0.42174	397.5	0.43416	397.325	0.4147	397.394	0.41526	397.644	0.42255	397.331	0.41364
397.206	0.50425	397.381	0.4557	397.181	0.471	397.394	0.44419	397.3	0.4485	397.281	0.43925	397.038	0.4281	397.519	0.43956	397.344	0.44025	397.356	0.43525	397.331	0.43362	397.113	0.43659	397.45	0.42444	397.619	0.42025	397.288	0.42066	397.456	0.43335	397.269	0.4147	397.344	0.41364	397.587	0.42039	397.275	0.41229
397.156	0.5025	397.325	0.4548	397.131	0.4686	397.344	0.44333	397.244	0.447	397.231	0.4375	396.981	0.4266	397.469	0.43767	397.294	0.4385	397.306	0.4335	397.275	0.43281	397.056	0.43524	397.394	0.42282	397.569	0.41875	397.238	0.41904	397.4	0.43173	397.219	0.41223	397.294	0.41202	397.538	0.41958	397.225	0.41094
397.1	0.50125	397.275	0.4536	397.081	0.4674	397.294	0.44218	397.194	0.44525	397.175	0.43575	396.931	0.4254	397.413	0.43605	397.238	0.437	397.256	0.43225	397.225	0.43065	397.006	0.43389	397.344	0.42174	397.512	0.417	397.188	0.41769	397.35	0.43011	397.163	0.41113	397.238	0.41094	397.481	0.41769	397.169	0.41013
397.044	0.49975	397.225	0.4518	397.025	0.4665	397.238	0.44016	397.144	0.444	397.125	0.4345	396.881	0.4245	397.363	0.43551	397.188	0.4355	397.206	0.4305	397.175	0.42957	396.95	0.43173	397.294	0.42012	397.462	0.41625	397.131	0.41607	397.294	0.42849	397.113	0.4103	397.188	0.40932	397.431	0.41688	397.119	0.40824
396.994	0.498	397.169	0.4503	396.975	0.4644	397.188	0.43959	397.094	0.44225	397.075	0.433	396.825	0.4233	397.312	0.43443	397.137	0.43425	397.15	0.4295	397.125	0.42849	396.9	0.43119	397.238	0.41877	397.413	0.4145	397.081	0.41553	397.244	0.42714	397.062	0.4092	397.137	0.40824	397.381	0.41526	397.069	0.40662
396.944	0.49675	397.119	0.4488	396.919	0.4641	397.131	0.43786	397.038	0.441	397.019	0.43225	396.775	0.4215	397.256	0.432	397.081	0.433	397.1	0.428	397.069	0.42822	396.85	0.42957	397.188	0.41715	397.356	0.41325	397.031	0.41364	397.194	0.42606	397.006	0.40728	397.081	0.40716	397.331	0.41391	397.019	0.40554
396.894	0.49475	397.062	0.4476	396.869	0.4626	397.081	0.43585	396.988	0.43975	396.969	0.43075	396.719	0.4212	397.206	0.43092	397.031	0.431	397.044	0.427	397.019	0.42633	396.794	0.42714	397.137	0.41661	397.306	0.412	396.975	0.41202	397.144	0.42444	396.956	0.40645	397.031	0.40608	397.275	0.41229	396.962	0.40419
396.837	0.49375	397.012	0.4458	396.819	0.4602	397.031	0.43556	396.938	0.43875	396.919	0.429	396.669	0.4188	397.15	0.4293	396.975	0.4305	396.994	0.42525	396.962	0.42444	396.744	0.42687	397.081	0.41526	397.256	0.4105	396.925	0.41175	397.087	0.42228	396.906	0.40535	396.981	0.40419	397.225	0.41175	396.913	0.4023
396.788	0.49225	396.962	0.4449	396.762	0.4599	396.981	0.43384	396.881	0.437	396.869	0.42775	396.619	0.4188	397.1	0.4293	396.931	0.42925	396.944	0.4245	396.913	0.42363	396.694	0.42525	397.031	0.41337	397.2	0.40925	396.869	0.41013	397.038	0.42201	396.85	0.4037	396.925	0.40311	397.175	0.41013	396.856	0.40095
396.738	0.491	396.906	0.4434	396.712	0.4581	396.925	0.43211	396.831	0.4355	396.812	0.427	396.569	0.4176	397.05	0.42795	396.875	0.427	396.887	0.42275	396.863	0.42228	396.644	0.42417	396.981	0.41256	397.15	0.4085	396.819	0.40851	396.981	0.42039	396.8	0.40315	396.875	0.40176	397.125	0.40824	396.806	0.40068
396.688	0.48925	396.856	0.4425	396.663	0.4572	396.875	0.43154	396.775	0.4345	396.762	0.42475	396.512	0.4161	396.994	0.42579	396.819	0.42675	396.837	0.421	396.812	0.42147	396.587	0.42309	396.925	0.41148	397.1	0.407	396.769	0.40689	396.931	0.41877	396.744	0.40178	396.825	0.40014	397.069	0.40689	396.756	0.39906
396.631	0.48825	396.806	0.4413	396.613	0.4557	396.825	0.4301	396.725	0.43325	396.706	0.424	396.462	0.4146	396.944	0.42471	396.769	0.425	396.788	0.42025	396.756	0.41958	396.538	0.42147	396.875	0.40986	397.044	0.40575	396.712	0.40608	396.881	0.41823	396.694	0.40013	396.769	0.39987	397.019	0.40608	396.7	0.39744
396.581	0.487	396.756	0.4401	396.556	0.4536	396.769	0.42866	396.675	0.432	396.656	0.42275	396.413	0.4137	396.894	0.4239	396.719	0.423	396.738	0.419	396.706	0.41877	396.488	0.42093	396.825	0.40851	396.994	0.404	396.663	0.40473	396.825	0.41661	396.644	0.39875	396.719	0.39798	396.962	0.40419	396.65	0.39636
396.525	0.4855	396.7	0.4389	396.506	0.4536	396.719	0.4278	396.619	0.43125	396.606	0.422	396.356	0.4125	396.837	0.42228	396.669	0.423	396.681	0.41675	396.65	0.41688	396.431	0.41931	396.769	0.40797	396.944	0.4035	396.613	0.40419	396.775	0.4158	396.594	0.39683	396.669	0.3969	396.913	0.40338	396.6	0.39528
396.475	0.48375	396.65	0.4371	396.45	0.4524	396.663	0.42636	396.569	0.4295	396.556	0.421	396.306	0.411	396.788	0.42174	396.613	0.42175	396.631	0.41675	396.6	0.4158	396.381	0.4185	396.719	0.40635	396.887	0.40175	396.562	0.40284	396.725	0.41472	396.538	0.39628	396.613	0.39555	396.863	0.40203	396.55	0.3942
396.425	0.483	396.6	0.4368	396.4	0.4512	396.613	0.42608	396.519	0.428	396.5	0.42025	396.25	0.4101	396.738	0.41985	396.562	0.421	396.575	0.4155	396.55	0.41445	396.325	0.41715	396.669	0.40554	396.837	0.40075	396.506	0.40122	396.675	0.4131	396.488	0.396	396.562	0.39501	396.806	0.40149	396.494	0.39339
396.369	0.4815	396.544	0.4347	396.35	0.45	396.562	0.42435	396.469	0.4275	396.45	0.41875	396.2	0.4086	396.681	0.41877	396.506	0.4185	396.525	0.4145	396.5	0.4131	396.275	0.41607	396.613	0.40392	396.788	0.39975	396.45	0.40068	396.619	0.41121	396.438	0.39435	396.512	0.39393	396.756	0.39987	396.444	0.39204
396.319	0.47975	396.494	0.4338	396.294	0.4488	396.506	0.42349	396.413	0.42575	396.4	0.417	396.15	0.4086	396.631	0.41796	396.456	0.41725	396.475	0.413	396.444	0.41283	396.225	0.41472	396.562	0.40257	396.738	0.39825	396.4	0.39906	396.569	0.41013	396.387	0.39408	396.456	0.39285	396.706	0.39852	396.387	0.39123
396.269	0.479	396.438	0.4326	396.244	0.447	396.456	0.42176	396.363	0.42425	396.344	0.41575	396.1	0.4065	396.581	0.41688	396.406	0.41675	396.419	0.412	396.394	0.41121	396.175	0.41283	396.512	0.40176	396.681	0.397	396.35	0.39798	396.519	0.40959	396.331	0.39215	396.406	0.39123	396.65	0.39717	396.337	0.38961
396.219	0.4775	396.387	0.432	396.194	0.4464	396.406	0.42061	396.312	0.42425	396.294	0.4145	396.044	0.4059	396.525	0.41499	396.356	0.4155	396.369	0.41075	396.344	0.40959	396.119	0.41256	396.456	0.40041	396.631	0.39575	396.3	0.3969	396.462	0.40824	396.281	0.39105	396.356	0.38988	396.6	0.39609	396.288	0.38961
396.163	0.47625	396.337	0.4305	396.144	0.4449	396.356	0.42004	396.256	0.42275	396.238	0.4135	395.994	0.4044	396.475	0.41418	396.3	0.4145	396.319	0.40925	396.288	0.40878	396.069	0.41067	396.406	0.39933	396.575	0.395	396.25	0.39528	396.413	0.40608	396.225	0.38995	396.3	0.38826	396.55	0.39528	396.231	0.38718
396.106	0.475	396.288	0.4305	396.087	0.4443	396.3	0.41946	396.206	0.42225	396.188	0.41225	395.944	0.4044	396.425	0.4131	396.25	0.4135	396.269	0.409	396.238	0.40743	396.019	0.41013	396.356	0.39852	396.525	0.3935	396.194	0.39528	396.356	0.40581	396.175	0.38913	396.25	0.38799	396.494	0.39393	396.181	0.38691
396.056	0.474	396.231	0.4281	396.038	0.4428	396.25	0.41745	396.15	0.42	396.137	0.41175	395.894	0.4026	396.369	0.41256	396.194	0.41225	396.212	0.4075	396.181	0.40716	395.962	0.40851	396.3	0.39798	396.475	0.3925	396.144	0.39393	396.306	0.40527	396.125	0.38775	396.194	0.38637	396.444	0.39258	396.131	0.38583
396.006	0.4725	396.181	0.4275	395.981	0.4419	396.194	0.41601	396.1	0.41975	396.081	0.41025	395.837	0.4023	396.319	0.41175	396.144	0.41125	396.163	0.407	396.131	0.40554	395.913	0.40743	396.25	0.39636	396.419	0.392	396.087	0.39258	396.256	0.40257	396.069	0.38665	396.15	0.38637	396.394	0.39096	396.081	0.38475
395.956	0.4715	396.125	0.4257	395.931	0.4407	396.144	0.41573	396.05	0.41775	396.031	0.40925	395.781	0.4005	396.269	0.41067	396.094	0.41	396.106	0.40575	396.081	0.40527	395.856	0.40662	396.2	0.39474	396.369	0.39025	396.038	0.3915	396.206	0.4023	396.019	0.38583	396.094	0.38556	396.337	0.39015	396.025	0.38286
395.9	0.47025	396.075	0.4242	395.881	0.4389	396.094	0.41429	396	0.41675	395.981	0.408	395.731	0.4002	396.219	0.40905	396.038	0.40875	396.056	0.405	396.025	0.40338	395.806	0.40473	396.144	0.39447	396.319	0.38975	395.988	0.39096	396.15	0.40149	395.969	0.38445	396.038	0.38448	396.288	0.38907	395.975	0.38286
395.85	0.469	396.025	0.4239	395.825	0.4383	396.038	0.414	395.944	0.41625	395.931	0.40625	395.681	0.3981	396.163	0.40824	395.988	0.40825	396.006	0.40275	395.975	0.40257	395.756	0.40473	396.094	0.39366	396.269	0.3885	395.931	0.38988	396.1	0.40014	395.913	0.38363	395.988	0.38286	396.238	0.3888	395.919	0.38151
395.8	0.46725	395.969	0.4227	395.775	0.4365	395.988	0.41228	395.894	0.41475	395.875	0.406	395.631	0.3975	396.113	0.40662	395.938	0.40675	395.95	0.40225	395.925	0.40068	395.706	0.40392	396.044	0.39231	396.212	0.387	395.881	0.3888	396.05	0.39879	395.863	0.38308	395.938	0.38178	396.181	0.38664	395.869	0.37989
395.744	0.466	395.919	0.4215	395.725	0.4359	395.938	0.41199	395.837	0.41425	395.825	0.4045	395.575	0.3969	396.056	0.40635	395.881	0.40625	395.9	0.4015	395.875	0.40041	395.65	0.40257	395.988	0.39069	396.156	0.38675	395.831	0.38745	395.994	0.39879	395.812	0.3817	395.887	0.3807	396.131	0.38664	395.819	0.37935
395.694	0.46525	395.869	0.4203	395.669	0.4347	395.887	0.41026	395.788	0.41275	395.769	0.4035	395.525	0.3948	396.006	0.40473	395.831	0.40475	395.85	0.39975	395.819	0.39879	395.6	0.40122	395.938	0.39042	396.106	0.3855	395.775	0.38664	395.944	0.39717	395.756	0.3806	395.831	0.3807	396.075	0.38502	395.762	0.37881
395.644	0.46375	395.819	0.4194	395.619	0.4341	395.831	0.40998	395.738	0.412	395.719	0.403	395.475	0.3948	395.956	0.40446	395.781	0.40375	395.8	0.39875	395.769	0.39771	395.55	0.40068	395.887	0.38907	396.056	0.385	395.725	0.38529	395.894	0.39501	395.706	0.38033	395.781	0.37827	396.025	0.38421	395.712	0.37719
395.587	0.46225	395.762	0.4179	395.569	0.4326	395.781	0.40825	395.681	0.4105	395.669	0.40125	395.419	0.3936	395.906	0.40365	395.731	0.40275	395.744	0.3985	395.712	0.3969	395.494	0.3996	395.831	0.3888	396.006	0.3825	395.669	0.38448	395.837	0.39501	395.656	0.37813	395.725	0.378	395.975	0.38313	395.663	0.37584
395.538	0.46175	395.712	0.4176	395.512	0.432	395.731	0.40739	395.631	0.40975	395.613	0.401	395.369	0.3924	395.85	0.40149	395.675	0.40125	395.694	0.39725	395.663	0.39636	395.444	0.39879	395.781	0.38718	395.95	0.3825	395.625	0.3834	395.788	0.39366	395.6	0.37813	395.675	0.37692	395.925	0.38124	395.606	0.37503
395.488	0.4605	395.663	0.4173	395.462	0.4305	395.675	0.40595	395.581	0.409	395.562	0.3995	395.312	0.3924	395.8	0.40095	395.625	0.401	395.637	0.39575	395.613	0.39501	395.387	0.39744	395.731	0.38664	395.9	0.381	395.569	0.38178	395.731	0.39312	395.55	0.3773	395.625	0.37611	395.869	0.38124	395.556	0.37395
395.431	0.46	395.606	0.4155	395.413	0.4305	395.625	0.40595	395.531	0.40725	395.512	0.398	395.262	0.3921	395.75	0.40068	395.575	0.3995	395.587	0.39475	395.562	0.39393	395.337	0.39663	395.681	0.38556	395.85	0.3805	395.519	0.38178	395.681	0.39285	395.5	0.3762	395.569	0.37449	395.819	0.37989	395.506	0.37314
395.381	0.4585	395.556	0.4149	395.356	0.4287	395.569	0.40538	395.475	0.40725	395.462	0.3975	395.212	0.3903	395.694	0.39987	395.519	0.39825	395.538	0.39375	395.506	0.39339	395.288	0.39501	395.625	0.38421	395.794	0.37925	395.462	0.37989	395.631	0.39123	395.444	0.37538	395.519	0.37422	395.769	0.37935	395.45	0.37179
395.331	0.4575	395.5	0.4134	395.306	0.4284	395.519	0.40365	395.425	0.406	395.406	0.39675	395.163	0.3897	395.644	0.39825	395.469	0.39775	395.481	0.3935	395.456	0.39177	395.238	0.39366	395.575	0.38313	395.744	0.37875	395.413	0.37989	395.581	0.39069	395.394	0.37455	395.469	0.37314	395.719	0.37773	395.4	0.37125
395.275	0.45675	395.45	0.4119	395.256	0.4275	395.469	0.4025	395.369	0.405	395.356	0.3955	395.106	0.3888	395.587	0.39744	395.413	0.39675	395.431	0.392	395.406	0.39123	395.181	0.39285	395.519	0.38178	395.694	0.377	395.363	0.37854	395.525	0.38907	395.337	0.37373	395.419	0.37233	395.663	0.37773	395.344	0.36963
395.225	0.45525	395.4	0.4107	395.206	0.4257	395.419	0.40106	395.319	0.40325	395.3	0.395	395.056	0.3876	395.538	0.39663	395.363	0.396	395.381	0.391	395.35	0.39015	395.131	0.39123	395.469	0.38151	395.637	0.3765	395.306	0.37773	395.469	0.38799	395.288	0.37235	395.363	0.37125	395.613	0.37557	395.294	0.36882
395.175	0.45375	395.35	0.4101	395.15	0.4257	395.363	0.39991	395.269	0.40325	395.25	0.39375	395.006	0.3864	395.488	0.39501	395.312	0.395	395.325	0.39	395.3	0.3888	395.081	0.39123	395.419	0.38043	395.587	0.3755	395.256	0.37746	395.425	0.38718	395.238	0.37125	395.312	0.3699	395.556	0.37476	395.244	0.36747
395.119	0.4525	395.294	0.4101	395.1	0.4239	395.312	0.39963	395.212	0.403	395.2	0.39225	394.95	0.3864	395.438	0.3942	395.256	0.394	395.275	0.38875	395.244	0.3888	395.025	0.39015	395.369	0.37935	395.538	0.3745	395.206	0.37557	395.369	0.38637	395.188	0.37043	395.256	0.3699	395.506	0.37368	395.194	0.36747
395.069	0.45175	395.244	0.4077	395.044	0.4236	395.256	0.39934	395.163	0.40125	395.144	0.39125	394.9	0.3858	395.381	0.39312	395.206	0.39325	395.225	0.38825	395.194	0.38745	394.975	0.38988	395.312	0.37881	395.481	0.37375	395.15	0.3753	395.319	0.38529	395.131	0.37043	395.206	0.36936	395.456	0.37368	395.144	0.36666
395.012	0.4515	395.194	0.4077	394.994	0.4215	395.206	0.3979	395.113	0.4005	395.094	0.391	394.85	0.384	395.325	0.39285	395.15	0.39225	395.175	0.387	395.144	0.38691	394.919	0.38853	395.262	0.37746	395.431	0.37275	395.1	0.37395	395.262	0.38367	395.081	0.36823	395.156	0.36774	395.4	0.37233	395.087	0.36558
394.962	0.45025	395.137	0.4059	394.944	0.4215	395.156	0.39761	395.062	0.39925	395.044	0.39	394.794	0.3837	395.281	0.39177	395.106	0.39125	395.119	0.386	395.094	0.38556	394.869	0.38772	395.206	0.37719	395.381	0.37225	395.05	0.37368	395.212	0.38313	395.031	0.36823	395.106	0.3672	395.35	0.37152	395.038	0.36531
394.913	0.449	395.087	0.4059	394.887	0.4206	395.1	0.39733	395.006	0.39825	394.988	0.38875	394.744	0.3831	395.225	0.39096	395.05	0.3905	395.069	0.38475	395.038	0.38502	394.819	0.38718	395.156	0.37692	395.331	0.371	394.994	0.37125	395.163	0.38205	394.975	0.36768	395.05	0.36558	395.3	0.3699	394.988	0.36342
394.863	0.44775	395.031	0.4053	394.837	0.4191	395.05	0.3956	394.956	0.3975	394.938	0.38725	394.694	0.3816	395.175	0.39069	395	0.38875	395.012	0.38475	394.988	0.3834	394.769	0.38583	395.106	0.3753	395.275	0.3705	394.944	0.37125	395.113	0.38151	394.925	0.36603	395	0.36531	395.244	0.36882	394.931	0.36315
394.806	0.447	394.981	0.4038	394.788	0.4191	395	0.39531	394.906	0.3965	394.887	0.387	394.637	0.3813	395.119	0.38907	394.944	0.38875	394.962	0.38325	394.938	0.38313	394.712	0.38529	395.05	0.37368	395.225	0.3695	394.894	0.37125	395.056	0.3807	394.875	0.36575	394.95	0.36396	395.194	0.36855	394.881	0.36261
394.756	0.4455	394.931	0.4035	394.731	0.4182	394.95	0.39445	394.85	0.39525	394.831	0.38625	394.587	0.3792	395.069	0.38853	394.894	0.38725	394.913	0.38175	394.881	0.38205	394.663	0.38421	395	0.37368	395.169	0.368	394.837	0.36963	395.006	0.37962	394.819	0.3641	394.9	0.36342	395.144	0.36828	394.825	0.36126
394.706	0.44525	394.881	0.4026	394.681	0.417	394.894	0.39301	394.8	0.39525	394.781	0.38525	394.538	0.3792	395.019	0.38745	394.844	0.38675	394.856	0.38125	394.831	0.38124	394.606	0.38394	394.95	0.37233	395.119	0.3675	394.788	0.36909	394.95	0.37935	394.769	0.36355	394.844	0.36234	395.094	0.36693	394.775	0.36045
394.656	0.444	394.825	0.4011	394.631	0.4155	394.844	0.39129	394.744	0.39475	394.731	0.385	394.481	0.3792	394.969	0.38637	394.794	0.38675	394.806	0.38125	394.775	0.38016	394.556	0.38259	394.9	0.37152	395.069	0.36725	394.738	0.36747	394.9	0.37773	394.712	0.363	394.788	0.3618	395.038	0.36639	394.725	0.35883
394.6	0.44275	394.775	0.4011	394.581	0.4152	394.794	0.391	394.694	0.39325	394.675	0.38325	394.431	0.3771	394.913	0.38529	394.738	0.3845	394.756	0.38	394.725	0.37989	394.506	0.38205	394.844	0.37071	395.012	0.36575	394.688	0.36747	394.85	0.37773	394.663	0.36135	394.738	0.36153	394.988	0.3645	394.675	0.35883
394.544	0.442	394.725	0.3993	394.525	0.4134	394.738	0.38928	394.644	0.3915	394.625	0.38325	394.381	0.3771	394.863	0.38529	394.681	0.3835	394.7	0.3785	394.675	0.37935	394.456	0.38043	394.794	0.3699	394.962	0.3635	394.631	0.36612	394.8	0.37611	394.613	0.36135	394.688	0.35991	394.931	0.3645	394.619	0.35856
394.494	0.4405	394.669	0.3981	394.475	0.4131	394.688	0.38928	394.594	0.39125	394.575	0.3825	394.325	0.3759	394.806	0.38475	394.631	0.38325	394.65	0.378	394.619	0.37773	394.4	0.38016	394.738	0.36963	394.913	0.3635	394.581	0.36558	394.744	0.3753	394.562	0.3608	394.637	0.35964	394.881	0.36396	394.569	0.35802
394.444	0.44025	394.619	0.3972	394.419	0.4116	394.631	0.38928	394.538	0.391	394.525	0.3815	394.275	0.3747	394.756	0.38313	394.581	0.382	394.6	0.37775	394.569	0.37638	394.35	0.37854	394.688	0.36801	394.856	0.3635	394.525	0.36504	394.694	0.3753	394.506	0.35943	394.581	0.3591	394.831	0.36234	394.519	0.3564
394.394	0.43925	394.562	0.3972	394.369	0.4113	394.581	0.38784	394.488	0.38875	394.469	0.38	394.225	0.3744	394.706	0.38286	394.531	0.38175	394.544	0.37625	394.519	0.37611	394.3	0.37827	394.637	0.36747	394.806	0.36225	394.475	0.36396	394.644	0.37503	394.456	0.35915	394.531	0.35748	394.781	0.36153	394.462	0.35478
394.337	0.4385	394.512	0.3951	394.319	0.411	394.531	0.38726	394.431	0.38875	394.419	0.379	394.169	0.3741	394.65	0.38124	394.475	0.3805	394.494	0.376	394.462	0.3753	394.244	0.37827	394.581	0.36585	394.75	0.3615	394.425	0.36342	394.587	0.37314	394.406	0.3575	394.481	0.35748	394.725	0.36045	394.413	0.35451
394.288	0.437	394.462	0.3951	394.262	0.4098	394.481	0.38698	394.381	0.3875	394.363	0.379	394.119	0.372	394.6	0.38124	394.425	0.38	394.444	0.37525	394.413	0.37395	394.194	0.37638	394.531	0.36585	394.706	0.3605	394.369	0.36207	394.538	0.3726	394.35	0.35723	394.425	0.35613	394.669	0.36018	394.356	0.35397
394.238	0.4365	394.406	0.3933	394.212	0.4089	394.425	0.38583	394.331	0.38725	394.312	0.3775	394.069	0.372	394.55	0.37962	394.375	0.37975	394.394	0.37375	394.363	0.37395	394.144	0.37638	394.481	0.36585	394.65	0.36	394.319	0.36207	394.481	0.37125	394.3	0.35613	394.375	0.35532	394.619	0.35883	394.306	0.35262
394.188	0.43525	394.356	0.3927	394.163	0.4083	394.375	0.38468	394.275	0.3865	394.262	0.37675	394.012	0.3717	394.494	0.37935	394.325	0.378	394.337	0.37375	394.312	0.37233	394.087	0.37449	394.425	0.36396	394.6	0.3585	394.269	0.36072	394.431	0.36963	394.25	0.3553	394.325	0.35505	394.569	0.35856	394.256	0.35235
394.131	0.4345	394.306	0.3912	394.106	0.4071	394.325	0.38381	394.225	0.3855	394.206	0.376	393.962	0.3702	394.444	0.378	394.269	0.377	394.288	0.3725	394.256	0.37179	394.038	0.37395	394.375	0.36396	394.544	0.35825	394.219	0.3591	394.381	0.36936	394.194	0.35448	394.269	0.35397	394.519	0.35694	394.2	0.35154
394.075	0.4335	394.256	0.3912	394.056	0.4056	394.269	0.38295	394.175	0.38425	394.156	0.375	393.906	0.3699	394.394	0.37773	394.219	0.37625	394.231	0.37175	394.206	0.37179	393.981	0.37287	394.319	0.36315	394.494	0.35675	394.163	0.35856	394.325	0.36801	394.144	0.35365	394.219	0.35289	394.462	0.3564	394.15	0.35046
394.025	0.43325	394.2	0.3912	394.006	0.405	394.219	0.38295	394.125	0.384	394.106	0.37475	393.856	0.3696	394.344	0.37719	394.163	0.376	394.181	0.3705	394.15	0.37071	393.931	0.3726	394.275	0.36207	394.444	0.35675	394.113	0.35829	394.275	0.36774	394.094	0.35365	394.163	0.35262	394.413	0.35505	394.1	0.35046
393.975	0.432	394.15	0.3891	393.95	0.405	394.163	0.38238	394.069	0.38325	394.056	0.37375	393.806	0.3678	394.288	0.37611	394.113	0.3745	394.131	0.3705	394.1	0.36936	393.881	0.37152	394.219	0.36099	394.394	0.356	394.056	0.35721	394.225	0.36774	394.038	0.352	394.113	0.351	394.363	0.35505	394.044	0.34911
393.925	0.43125	394.094	0.3891	393.9	0.405	394.113	0.38065	394.019	0.38225	394	0.37325	393.756	0.3669	394.238	0.37557	394.062	0.37425	394.075	0.36975	394.05	0.36801	393.825	0.37098	394.169	0.36018	394.337	0.355	394.006	0.35667	394.169	0.36612	393.988	0.35173	394.062	0.351	394.306	0.35424	393.994	0.3483
393.869	0.4305	394.044	0.3885	393.85	0.4026	394.062	0.38065	393.969	0.381	393.944	0.37225	393.7	0.3669	394.181	0.37395	394.006	0.37325	394.025	0.36875	393.994	0.36801	393.775	0.37044	394.113	0.35964	394.288	0.35475	393.956	0.3564	394.119	0.36585	393.931	0.35145	394.012	0.34911	394.256	0.35289	393.944	0.34668
393.819	0.4285	393.994	0.387	393.8	0.4026	394.012	0.38036	393.913	0.38025	393.894	0.371	393.65	0.3669	394.131	0.37395	393.956	0.3725	393.975	0.36725	393.944	0.36693	393.725	0.36909	394.062	0.35829	394.231	0.3545	393.9	0.35505	394.069	0.36477	393.881	0.3509	393.956	0.34911	394.2	0.35289	393.887	0.34668
393.769	0.4275	393.944	0.3867	393.744	0.4008	393.956	0.37835	393.863	0.3795	393.844	0.37075	393.6	0.3657	394.081	0.37233	393.906	0.372	393.925	0.367	393.887	0.36639	393.675	0.36828	394.012	0.35829	394.181	0.353	393.85	0.35505	394.019	0.36396	393.831	0.34953	393.906	0.34776	394.15	0.35289	393.837	0.34614
393.712	0.4275	393.887	0.3867	393.694	0.4008	393.906	0.37778	393.806	0.3785	393.794	0.3705	393.544	0.3642	394.025	0.37206	393.856	0.37075	393.869	0.367	393.837	0.36639	393.619	0.36693	393.956	0.35694	394.131	0.3525	393.8	0.3537	393.962	0.36342	393.781	0.34925	393.856	0.34749	394.1	0.35262	393.788	0.34506
393.663	0.42675	393.837	0.3849	393.637	0.4002	393.85	0.37663	393.756	0.3785	393.738	0.369	393.494	0.3642	393.975	0.37179	393.8	0.37075	393.812	0.366	393.788	0.3645	393.569	0.36693	393.906	0.35667	394.075	0.351	393.75	0.35289	393.913	0.36207	393.725	0.3487	393.8	0.34722	394.05	0.351	393.731	0.34452
393.606	0.42575	393.788	0.3843	393.587	0.399	393.8	0.37663	393.706	0.3775	393.688	0.36875	393.438	0.3627	393.925	0.37125	393.75	0.36925	393.769	0.36475	393.738	0.3645	393.512	0.36585	393.856	0.35613	394.025	0.3505	393.694	0.35262	393.856	0.36207	393.675	0.34705	393.75	0.34587	393.994	0.35046	393.681	0.34344
393.556	0.42525	393.731	0.3831	393.538	0.3987	393.75	0.37605	393.656	0.37675	393.637	0.36775	393.387	0.3624	393.875	0.36963	393.7	0.369	393.712	0.3645	393.681	0.36369	393.462	0.36504	393.8	0.35478	393.975	0.3505	393.637	0.35073	393.806	0.36072	393.625	0.34705	393.694	0.3456	393.944	0.34938	393.631	0.34344
393.506	0.42375	393.681	0.3825	393.481	0.3981	393.694	0.37433	393.6	0.3765	393.581	0.36725	393.337	0.3624	393.819	0.36936	393.644	0.36775	393.663	0.363	393.631	0.36234	393.413	0.36504	393.75	0.3537	393.925	0.35025	393.587	0.35073	393.756	0.35991	393.569	0.34623	393.644	0.34506	393.894	0.3483	393.581	0.34263
393.456	0.4225	393.625	0.3822	393.431	0.3966	393.644	0.37433	393.55	0.375	393.531	0.3665	393.281	0.3621	393.769	0.36882	393.594	0.3675	393.606	0.36225	393.581	0.36207	393.356	0.36423	393.694	0.35289	393.869	0.3485	393.538	0.34992	393.7	0.35883	393.519	0.34513	393.594	0.34344	393.837	0.34695	393.525	0.34155
393.4	0.4225	393.575	0.3816	393.381	0.3966	393.594	0.37404	393.5	0.375	393.481	0.36525	393.231	0.3606	393.712	0.3672	393.538	0.3665	393.556	0.361	393.531	0.36099	393.306	0.36315	393.644	0.35289	393.819	0.34775	393.488	0.34884	393.65	0.35829	393.469	0.34513	393.544	0.34344	393.788	0.34668	393.475	0.34074
393.35	0.4215	393.525	0.3798	393.331	0.3957	393.544	0.3726	393.444	0.3735	393.425	0.3645	393.181	0.36	393.663	0.3672	393.488	0.3655	393.506	0.361	393.475	0.36045	393.256	0.36288	393.594	0.35208	393.769	0.347	393.431	0.34857	393.6	0.35802	393.413	0.34375	393.488	0.34317	393.738	0.34641	393.419	0.33993
393.294	0.42025	393.469	0.3798	393.275	0.3945	393.488	0.3726	393.394	0.373	393.375	0.36375	393.131	0.3588	393.613	0.36612	393.438	0.3655	393.45	0.36075	393.425	0.35964	393.206	0.3618	393.544	0.35073	393.712	0.3465	393.381	0.34722	393.55	0.35667	393.363	0.3432	393.438	0.34155	393.681	0.34587	393.369	0.33966
393.244	0.42025	393.419	0.3792	393.219	0.3945	393.438	0.37231	393.337	0.373	393.325	0.3635	393.075	0.3582	393.556	0.36558	393.381	0.364	393.4	0.359	393.369	0.35856	393.15	0.36099	393.494	0.35073	393.663	0.34525	393.331	0.34722	393.494	0.3564	393.306	0.34293	393.387	0.34128	393.631	0.34479	393.319	0.33912
393.194	0.41875	393.369	0.3774	393.169	0.3933	393.387	0.37116	393.288	0.37275	393.269	0.363	393.025	0.3582	393.506	0.36531	393.331	0.36375	393.35	0.35875	393.319	0.35856	393.1	0.36072	393.438	0.34992	393.606	0.34525	393.275	0.34722	393.444	0.35532	393.256	0.34265	393.337	0.3402	393.581	0.34344	393.262	0.33804
393.144	0.4185	393.319	0.3774	393.119	0.3924	393.331	0.37059	393.238	0.37175	393.219	0.362	392.975	0.3579	393.456	0.36477	393.281	0.36225	393.294	0.35875	393.269	0.35856	393.044	0.35991	393.387	0.34911	393.556	0.3445	393.225	0.34695	393.387	0.35478	393.206	0.341	393.281	0.33885	393.525	0.34317	393.212	0.33804
393.087	0.418	393.262	0.3771	393.069	0.3921	393.281	0.36858	393.181	0.36975	393.169	0.36075	392.919	0.3576	393.406	0.36369	393.225	0.36225	393.244	0.358	393.212	0.3564	392.994	0.35883	393.331	0.34911	393.506	0.34375	393.175	0.34506	393.337	0.3537	393.156	0.341	393.225	0.33885	393.475	0.3429	393.163	0.33777
393.038	0.41625	393.212	0.3759	393.012	0.3909	393.225	0.36858	393.131	0.3695	393.119	0.3605	392.869	0.3561	393.35	0.36342	393.175	0.36175	393.188	0.35675	393.163	0.3564	392.944	0.35883	393.281	0.34776	393.45	0.3435	393.119	0.34479	393.288	0.35289	393.1	0.34073	393.175	0.33885	393.425	0.34182	393.113	0.33615
392.981	0.41625	393.156	0.3753	392.962	0.39	393.175	0.36829	393.081	0.3695	393.062	0.35975	392.819	0.3552	393.3	0.36234	393.119	0.3605	393.137	0.35675	393.113	0.35613	392.894	0.35775	393.231	0.34749	393.4	0.342	393.069	0.34452	393.238	0.35289	393.05	0.33908	393.125	0.33777	393.369	0.34101	393.056	0.33588
392.931	0.4145	393.106	0.375	392.913	0.39	393.125	0.36714	393.031	0.36775	393.012	0.35875	392.762	0.3552	393.244	0.3618	393.075	0.3605	393.087	0.3555	393.056	0.35559	392.837	0.35721	393.175	0.34695	393.35	0.3415	393.019	0.34263	393.181	0.35289	393	0.3388	393.075	0.33696	393.319	0.34101	393.006	0.33561
392.881	0.4145	393.056	0.3747	392.856	0.3894	393.075	0.36656	392.975	0.36725	392.956	0.3575	392.712	0.3537	393.194	0.36153	393.019	0.35925	393.038	0.35475	393.006	0.35424	392.788	0.35586	393.125	0.3456	393.3	0.3415	392.962	0.34236	393.131	0.35127	392.95	0.33798	393.019	0.33696	393.269	0.33993	392.95	0.3348
392.831	0.41325	393	0.3729	392.806	0.3879	393.019	0.36599	392.925	0.36625	392.906	0.357	392.663	0.3531	393.144	0.36126	392.969	0.35875	392.981	0.3545	392.95	0.3537	392.738	0.35505	393.075	0.3456	393.244	0.33975	392.913	0.34209	393.081	0.351	392.894	0.33688	392.969	0.33669	393.219	0.33858	392.9	0.33372
392.775	0.4125	392.95	0.372	392.756	0.3876	392.969	0.36455	392.875	0.36625	392.856	0.3565	392.613	0.3528	393.087	0.35991	392.913	0.3575	392.931	0.35275	392.9	0.35235	392.681	0.35505	393.019	0.34452	393.194	0.33975	392.863	0.33993	393.025	0.34965	392.844	0.33688	392.919	0.33534	393.163	0.33858	392.85	0.33345
392.725	0.41225	392.9	0.372	392.7	0.3876	392.919	0.36455	392.819	0.36525	392.8	0.35525	392.556	0.3528	393.038	0.35937	392.863	0.35675	392.881	0.35275	392.85	0.35235	392.631	0.35424	392.969	0.34371	393.137	0.33875	392.812	0.3402	392.975	0.34911	392.788	0.33633	392.863	0.3348	393.113	0.33669	392.794	0.33237
392.669	0.411	392.85	0.3717	392.65	0.3873	392.863	0.36426	392.769	0.36475	392.75	0.35525	392.506	0.3522	392.988	0.35748	392.812	0.35675	392.831	0.3515	392.8	0.35208	392.575	0.35316	392.919	0.34236	393.087	0.33825	392.756	0.33993	392.919	0.34776	392.738	0.33468	392.812	0.33453	393.056	0.33669	392.744	0.33156
392.619	0.4105	392.794	0.3705	392.594	0.3846	392.812	0.36426	392.719	0.3635	392.7	0.355	392.45	0.3504	392.938	0.35748	392.762	0.35675	392.775	0.35125	392.744	0.35046	392.525	0.35316	392.863	0.34236	393.038	0.338	392.706	0.33993	392.869	0.34749	392.688	0.33468	392.756	0.33318	393.006	0.33669	392.694	0.33075
392.569	0.40925	392.744	0.3699	392.544	0.3843	392.756	0.36311	392.663	0.36325	392.644	0.35375	392.4	0.3504	392.881	0.3564	392.706	0.35475	392.719	0.3505	392.694	0.35046	392.475	0.35208	392.812	0.34182	392.981	0.33675	392.65	0.33831	392.819	0.34749	392.631	0.3344	392.706	0.33291	392.956	0.33615	392.644	0.32967
392.519	0.40925	392.694	0.3687	392.494	0.3831	392.706	0.36225	392.613	0.36325	392.594	0.3535	392.35	0.3504	392.831	0.35586	392.656	0.35475	392.669	0.35	392.644	0.35046	392.425	0.35154	392.762	0.34101	392.931	0.33625	392.6	0.33804	392.769	0.34749	392.581	0.33275	392.656	0.33264	392.9	0.33453	392.587	0.32967
392.462	0.40825	392.637	0.3681	392.444	0.3831	392.656	0.3611	392.562	0.3615	392.538	0.35325	392.294	0.3495	392.775	0.35559	392.6	0.35375	392.619	0.34975	392.587	0.34857	392.369	0.35127	392.706	0.34101	392.881	0.33625	392.55	0.33804	392.712	0.34587	392.531	0.33275	392.606	0.33156	392.85	0.33453	392.531	0.32886
392.413	0.407	392.587	0.3678	392.387	0.3831	392.6	0.36081	392.506	0.3615	392.494	0.35125	392.244	0.3483	392.725	0.35559	392.55	0.3525	392.569	0.34875	392.538	0.34749	392.319	0.351	392.656	0.34101	392.825	0.33525	392.494	0.33615	392.663	0.3456	392.481	0.33275	392.55	0.33102	392.8	0.33291	392.481	0.32778
392.363	0.407	392.531	0.3675	392.337	0.3828	392.55	0.36081	392.456	0.36125	392.438	0.35125	392.194	0.3483	392.675	0.35397	392.5	0.3525	392.512	0.348	392.488	0.34695	392.269	0.34965	392.606	0.33885	392.775	0.3345	392.444	0.33615	392.613	0.34533	392.425	0.33248	392.5	0.33102	392.75	0.33264	392.431	0.32778
392.306	0.4055	392.481	0.366	392.288	0.381	392.5	0.35938	392.4	0.36	392.387	0.35025	392.137	0.3462	392.625	0.35397	392.444	0.3525	392.462	0.34775	392.431	0.34695	392.212	0.34938	392.55	0.33885	392.719	0.3345	392.394	0.33507	392.556	0.34425	392.375	0.33083	392.45	0.32967	392.694	0.33264	392.381	0.32778
392.256	0.40525	392.431	0.366	392.238	0.381	392.45	0.35851	392.35	0.35975	392.331	0.3495	392.087	0.3459	392.569	0.35235	392.394	0.351	392.413	0.347	392.381	0.34641	392.163	0.34911	392.5	0.33858	392.669	0.33375	392.337	0.33426	392.506	0.34344	392.319	0.33055	392.394	0.32913	392.644	0.3321	392.325	0.32589
392.2	0.40525	392.381	0.3654	392.181	0.381	392.394	0.35851	392.3	0.3595	392.281	0.3495	392.038	0.3459	392.519	0.35235	392.344	0.35075	392.363	0.346	392.325	0.34533	392.113	0.34749	392.45	0.33696	392.619	0.33275	392.288	0.33426	392.45	0.34344	392.269	0.33028	392.344	0.32886	392.587	0.33102	392.275	0.32589
392.15	0.40375	392.325	0.3639	392.131	0.3795	392.337	0.35794	392.25	0.359	392.231	0.34875	391.981	0.3459	392.462	0.35235	392.294	0.3505	392.306	0.34575	392.275	0.34533	392.056	0.34722	392.394	0.33696	392.569	0.33175	392.238	0.33426	392.4	0.34236	392.219	0.33	392.294	0.32832	392.538	0.33102	392.225	0.32508
392.1	0.4035	392.275	0.3639	392.075	0.3792	392.294	0.35679	392.194	0.35775	392.181	0.3475	391.931	0.3444	392.413	0.35208	392.238	0.349	392.256	0.34425	392.225	0.34506	392.006	0.34587	392.344	0.33669	392.512	0.331	392.181	0.3321	392.35	0.34128	392.163	0.32808	392.238	0.32724	392.488	0.33021	392.175	0.32427
392.044	0.402	392.225	0.3636	392.025	0.3789	392.238	0.3565	392.144	0.3575	392.125	0.3475	391.875	0.3435	392.363	0.35046	392.188	0.349	392.2	0.34425	392.175	0.34398	391.956	0.34587	392.288	0.33669	392.462	0.33075	392.131	0.3321	392.294	0.34128	392.113	0.32808	392.188	0.32697	392.431	0.3294	392.119	0.32373
391.994	0.40175	392.169	0.3633	391.975	0.378	392.188	0.35535	392.094	0.357	392.075	0.34675	391.825	0.3435	392.312	0.35046	392.131	0.34825	392.15	0.344	392.119	0.34317	391.9	0.34533	392.238	0.3348	392.413	0.3295	392.081	0.3321	392.244	0.34128	392.062	0.3278	392.137	0.32535	392.381	0.32913	392.069	0.32238
391.944	0.40175	392.119	0.3615	391.919	0.3768	392.131	0.35535	392.038	0.3555	392.019	0.34575	391.775	0.3432	392.256	0.34938	392.081	0.34725	392.1	0.34275	392.069	0.34317	391.85	0.34398	392.188	0.3348	392.363	0.3295	392.025	0.33183	392.194	0.33993	392.006	0.3267	392.081	0.32508	392.331	0.32805	392.012	0.32265
391.894	0.3995	392.062	0.3612	391.869	0.3765	392.081	0.35535	391.988	0.3555	391.969	0.34575	391.725	0.3432	392.206	0.3483	392.031	0.34725	392.044	0.34175	392.019	0.34182	391.8	0.34398	392.137	0.33453	392.306	0.32925	391.975	0.32994	392.137	0.33912	391.956	0.32615	392.031	0.32508	392.275	0.32751	391.962	0.32238
391.844	0.3995	392.012	0.3612	391.819	0.375	392.031	0.35506	391.938	0.3555	391.919	0.3455	391.669	0.3432	392.15	0.3483	391.975	0.347	391.994	0.34175	391.962	0.34128	391.744	0.34263	392.087	0.33318	392.256	0.32825	391.925	0.32994	392.087	0.33885	391.9	0.32615	391.981	0.32508	392.225	0.32724	391.913	0.32238
391.788	0.3995	391.962	0.3594	391.769	0.3747	391.975	0.35449	391.881	0.354	391.863	0.34425	391.619	0.3405	392.1	0.34695	391.925	0.3465	391.944	0.3405	391.913	0.34101	391.694	0.34236	392.031	0.33291	392.2	0.32725	391.869	0.3294	392.038	0.3375	391.85	0.32588	391.925	0.32427	392.175	0.32562	391.856	0.32049
391.731	0.398	391.913	0.3591	391.712	0.3747	391.925	0.35305	391.831	0.35375	391.812	0.3435	391.569	0.3405	392.05	0.34668	391.875	0.345	391.894	0.3405	391.856	0.3402	391.644	0.34236	391.981	0.33291	392.15	0.327	391.819	0.32805	391.981	0.33723	391.8	0.32505	391.875	0.32265	392.119	0.32562	391.806	0.32049
391.681	0.39775	391.856	0.3588	391.663	0.3744	391.875	0.35305	391.775	0.3525	391.762	0.3425	391.512	0.3405	391.994	0.34668	391.825	0.345	391.837	0.34	391.806	0.33912	391.587	0.34209	391.931	0.33264	392.1	0.326	391.769	0.32805	391.931	0.33696	391.75	0.32395	391.819	0.32265	392.069	0.32535	391.756	0.32022
391.631	0.39775	391.806	0.3573	391.606	0.3726	391.819	0.35248	391.725	0.35225	391.712	0.342	391.462	0.3405	391.944	0.34641	391.769	0.3435	391.788	0.33875	391.756	0.33912	391.538	0.34155	391.875	0.33102	392.044	0.32575	391.719	0.32778	391.881	0.33561	391.694	0.32368	391.769	0.32265	392.019	0.32427	391.706	0.32022
391.581	0.396	391.75	0.357	391.556	0.3726	391.769	0.35075	391.675	0.352	391.656	0.342	391.413	0.339	391.894	0.34479	391.719	0.34325	391.731	0.33875	391.706	0.33885	391.481	0.3402	391.825	0.33048	391.994	0.3255	391.663	0.32778	391.831	0.33534	391.644	0.32368	391.719	0.32103	391.962	0.32373	391.65	0.3186
391.525	0.3955	391.7	0.357	391.506	0.3726	391.719	0.35075	391.619	0.351	391.606	0.3415	391.356	0.3381	391.844	0.34479	391.663	0.343	391.681	0.3385	391.65	0.3375	391.431	0.3402	391.769	0.33048	391.944	0.325	391.606	0.32697	391.775	0.33507	391.594	0.3223	391.669	0.32076	391.913	0.32346	391.6	0.31806
391.475	0.39525	391.65	0.3567	391.45	0.3714	391.663	0.35046	391.569	0.35025	391.556	0.3405	391.306	0.3381	391.788	0.34371	391.613	0.343	391.631	0.33725	391.6	0.33723	391.381	0.33885	391.719	0.32994	391.894	0.324	391.556	0.32589	391.725	0.3348	391.538	0.32175	391.613	0.32049	391.863	0.32319	391.544	0.31806
391.425	0.39425	391.594	0.3549	391.4	0.3708	391.613	0.35046	391.519	0.34925	391.5	0.34025	391.256	0.3378	391.738	0.34317	391.562	0.3405	391.581	0.337	391.544	0.33642	391.331	0.33831	391.669	0.32859	391.837	0.32375	391.506	0.32562	391.669	0.33318	391.488	0.32175	391.562	0.32049	391.812	0.32184	391.494	0.31725
391.369	0.3935	391.544	0.3549	391.35	0.3708	391.562	0.3496	391.462	0.3485	391.45	0.34025	391.2	0.336	391.681	0.34317	391.506	0.34075	391.525	0.337	391.5	0.33534	391.275	0.33831	391.613	0.32859	391.788	0.32375	391.456	0.32535	391.619	0.33318	391.438	0.3201	391.512	0.31968	391.756	0.32184	391.444	0.31617
391.319	0.39325	391.494	0.3546	391.294	0.3705	391.506	0.34816	391.413	0.34825	391.394	0.339	391.15	0.3357	391.631	0.3429	391.456	0.3405	391.475	0.33575	391.444	0.33534	391.225	0.33804	391.562	0.3267	391.731	0.323	391.406	0.32319	391.569	0.33237	391.381	0.31983	391.456	0.3186	391.706	0.32157	391.387	0.31617
391.262	0.39175	391.444	0.3546	391.244	0.3696	391.456	0.34816	391.363	0.34825	391.344	0.33775	391.1	0.3357	391.581	0.34101	391.406	0.34	391.419	0.33525	391.387	0.33534	391.175	0.33669	391.512	0.3267	391.681	0.32125	391.35	0.32292	391.512	0.33156	391.331	0.31983	391.406	0.31833	391.65	0.32049	391.337	0.31563
391.212	0.3915	391.387	0.3525	391.188	0.3684	391.406	0.34788	391.312	0.34675	391.294	0.33775	391.05	0.3357	391.531	0.34101	391.35	0.339	391.369	0.3345	391.337	0.33399	391.125	0.33588	391.456	0.3267	391.631	0.32125	391.3	0.32184	391.462	0.33156	391.281	0.31955	391.35	0.31779	391.6	0.31941	391.288	0.31401
391.163	0.39125	391.337	0.3525	391.137	0.3684	391.35	0.34788	391.256	0.3465	391.244	0.3375	390.994	0.3354	391.475	0.3402	391.3	0.339	391.319	0.3335	391.288	0.33372	391.069	0.33588	391.406	0.3267	391.575	0.321	391.25	0.32184	391.413	0.33129	391.225	0.31955	391.306	0.31644	391.55	0.31941	391.238	0.31401
391.113	0.39	391.288	0.3522	391.087	0.3681	391.3	0.34644	391.206	0.3465	391.188	0.337	390.938	0.3354	391.425	0.3402	391.25	0.3385	391.262	0.3335	391.238	0.33345	391.012	0.33561	391.356	0.32508	391.525	0.32075	391.194	0.32184	391.356	0.32967	391.175	0.31735	391.25	0.31644	391.494	0.31833	391.181	0.31401
391.056	0.39	391.231	0.3513	391.038	0.3675	391.25	0.34558	391.156	0.346	391.137	0.336	390.887	0.3342	391.369	0.33939	391.194	0.33725	391.212	0.33325	391.181	0.33291	390.962	0.33534	391.3	0.32508	391.475	0.3195	391.144	0.32157	391.306	0.3294	391.125	0.31735	391.2	0.31617	391.444	0.31779	391.131	0.31239
391.006	0.38975	391.181	0.3501	390.981	0.366	391.194	0.34529	391.1	0.34475	391.087	0.33475	390.837	0.333	391.319	0.33912	391.144	0.33725	391.163	0.3325	391.131	0.33156	390.913	0.33426	391.25	0.32373	391.425	0.31925	391.087	0.3213	391.256	0.32886	391.075	0.31708	391.144	0.31482	391.394	0.31779	391.075	0.31239
390.956	0.3895	391.125	0.3501	390.931	0.366	391.144	0.34529	391.05	0.34425	391.031	0.33425	390.788	0.333	391.269	0.33912	391.094	0.33675	391.106	0.3315	391.081	0.33156	390.863	0.33372	391.2	0.32319	391.369	0.319	391.038	0.31995	391.206	0.32751	391.019	0.31708	391.094	0.31455	391.344	0.31752	391.025	0.31239
390.9	0.388	391.075	0.3501	390.881	0.3657	391.094	0.345	391	0.34325	390.981	0.33425	390.731	0.3327	391.212	0.33858	391.038	0.33525	391.056	0.33125	391.025	0.33156	390.806	0.33372	391.144	0.32319	391.319	0.31875	390.988	0.31995	391.15	0.32778	390.962	0.31543	391.044	0.31455	391.288	0.31698	390.975	0.31212
390.85	0.3875	391.025	0.3495	390.825	0.3654	391.044	0.34356	390.944	0.34325	390.925	0.333	390.681	0.3327	391.163	0.33723	390.988	0.33525	391.006	0.33025	390.975	0.33129	390.756	0.33129	391.094	0.32292	391.262	0.31825	390.938	0.31968	391.1	0.32751	390.913	0.31543	390.988	0.31455	391.231	0.3159	390.919	0.31131
390.8	0.38625	390.975	0.348	390.775	0.3636	390.988	0.34299	390.894	0.343	390.875	0.333	390.631	0.3324	391.113	0.33723	390.938	0.33525	390.95	0.33	390.925	0.33021	390.7	0.33129	391.044	0.32292	391.212	0.31675	390.881	0.31941	391.044	0.32724	390.863	0.31515	390.938	0.31401	391.188	0.3159	390.869	0.31023
390.744	0.386	390.919	0.348	390.725	0.3636	390.938	0.34299	390.837	0.342	390.825	0.333	390.575	0.3303	391.062	0.33696	390.887	0.335	390.9	0.33	390.869	0.3294	390.656	0.33129	390.988	0.32238	391.163	0.3165	390.825	0.31779	390.994	0.32589	390.812	0.31433	390.887	0.31266	391.131	0.31401	390.819	0.31023
390.694	0.386	390.869	0.348	390.669	0.3633	390.881	0.34241	390.788	0.3415	390.769	0.3325	390.525	0.3303	391.006	0.33642	390.831	0.3335	390.85	0.3295	390.819	0.32913	390.6	0.33129	390.938	0.32103	391.106	0.3165	390.781	0.31779	390.944	0.32589	390.756	0.31323	390.831	0.31239	391.081	0.31401	390.762	0.30996
390.637	0.3855	390.819	0.3474	390.619	0.363	390.831	0.34098	390.738	0.3415	390.719	0.331	390.475	0.3303	390.956	0.33507	390.781	0.33325	390.8	0.328	390.769	0.32832	390.544	0.33075	390.881	0.32076	391.056	0.31575	390.725	0.31752	390.887	0.32589	390.706	0.31295	390.781	0.31104	391.025	0.31401	390.712	0.30942
390.587	0.384	390.762	0.3459	390.569	0.3612	390.781	0.34098	390.688	0.34125	390.669	0.331	390.419	0.33	390.9	0.33507	390.731	0.333	390.744	0.328	390.712	0.32724	390.494	0.32913	390.831	0.32076	391.006	0.31475	390.675	0.31752	390.837	0.32535	390.656	0.31185	390.725	0.31104	390.975	0.3132	390.663	0.30834
390.538	0.383	390.712	0.3453	390.519	0.3612	390.725	0.34098	390.631	0.3395	390.619	0.33025	390.369	0.3291	390.85	0.3348	390.675	0.33275	390.694	0.32675	390.663	0.32724	390.444	0.32913	390.781	0.31968	390.95	0.31475	390.619	0.31644	390.788	0.324	390.6	0.31185	390.675	0.31104	390.925	0.31239	390.613	0.30834
390.488	0.3825	390.656	0.3438	390.462	0.3609	390.675	0.33954	390.581	0.3395	390.562	0.3295	390.319	0.3279	390.8	0.33453	390.625	0.33225	390.637	0.3265	390.613	0.32724	390.394	0.32805	390.731	0.31914	390.9	0.3145	390.569	0.31536	390.738	0.324	390.55	0.31185	390.625	0.3105	390.869	0.31212	390.556	0.30807
390.431	0.3825	390.606	0.3438	390.413	0.3609	390.625	0.33896	390.531	0.3395	390.506	0.32925	390.262	0.3279	390.744	0.33318	390.569	0.33075	390.587	0.32625	390.556	0.32589	390.337	0.32751	390.675	0.31779	390.85	0.31325	390.519	0.31536	390.681	0.32373	390.494	0.31158	390.575	0.30888	390.819	0.31212	390.506	0.30753
390.381	0.38075	390.556	0.3435	390.356	0.3606	390.569	0.33896	390.475	0.33825	390.456	0.32925	390.212	0.3276	390.694	0.33291	390.519	0.33075	390.538	0.32625	390.506	0.32535	390.288	0.32751	390.625	0.31779	390.794	0.313	390.462	0.31509	390.625	0.32238	390.444	0.3102	390.525	0.30915	390.769	0.31185	390.45	0.30645
390.331	0.38075	390.506	0.3435	390.306	0.3588	390.519	0.33868	390.425	0.33775	390.406	0.32775	390.163	0.3267	390.644	0.33291	390.469	0.3305	390.481	0.3245	390.456	0.32508	390.231	0.32751	390.575	0.31752	390.744	0.31275	390.413	0.3132	390.575	0.32211	390.394	0.30993	390.469	0.30834	390.712	0.3105	390.4	0.30645
390.275	0.38075	390.45	0.3426	390.256	0.3585	390.469	0.33781	390.369	0.33775	390.356	0.3275	390.106	0.3255	390.594	0.33264	390.419	0.32875	390.431	0.32425	390.4	0.32508	390.181	0.32751	390.525	0.31752	390.694	0.3115	390.363	0.3132	390.525	0.32211	390.337	0.30993	390.419	0.30753	390.663	0.30996	390.35	0.30618
390.225	0.3805	390.4	0.3414	390.2	0.3582	390.413	0.33666	390.319	0.33625	390.3	0.3275	390.056	0.3255	390.538	0.33183	390.363	0.32875	390.375	0.32425	390.35	0.32346	390.131	0.32724	390.469	0.31725	390.637	0.3115	390.306	0.3132	390.475	0.32076	390.288	0.30993	390.363	0.30753	390.613	0.30996	390.3	0.30456
390.169	0.379	390.35	0.3414	390.15	0.3582	390.363	0.33666	390.269	0.33625	390.25	0.32675	390.006	0.3255	390.488	0.33075	390.312	0.32875	390.331	0.324	390.3	0.32346	390.075	0.32535	390.419	0.31671	390.587	0.31125	390.256	0.31266	390.419	0.31995	390.238	0.30965	390.312	0.30753	390.556	0.30888	390.244	0.30456
390.119	0.379	390.294	0.3411	390.1	0.3579	390.312	0.33638	390.219	0.33625	390.2	0.32575	389.95	0.3249	390.431	0.3294	390.262	0.32875	390.275	0.323	390.244	0.32319	390.025	0.32535	390.363	0.31563	390.538	0.31025	390.206	0.31131	390.369	0.31995	390.188	0.30938	390.262	0.30699	390.506	0.30861	390.194	0.30375
390.069	0.3785	390.244	0.3408	390.044	0.357	390.256	0.33638	390.163	0.336	390.144	0.32575	389.9	0.3237	390.381	0.3294	390.206	0.32725	390.225	0.3225	390.194	0.32319	389.975	0.32508	390.312	0.31536	390.481	0.3095	390.15	0.31131	390.319	0.31995	390.131	0.30883	390.206	0.30564	390.456	0.30834	390.144	0.30267
390.019	0.37725	390.188	0.339	389.994	0.3558	390.206	0.33465	390.113	0.33425	390.094	0.3255	389.85	0.3237	390.331	0.3294	390.156	0.32675	390.169	0.32225	390.144	0.32265	389.919	0.32346	390.262	0.31536	390.431	0.3095	390.1	0.31131	390.269	0.31968	390.081	0.30745	390.156	0.30564	390.4	0.30645	390.087	0.30267
389.962	0.37725	390.137	0.339	389.944	0.3558	390.156	0.33436	390.062	0.334	390.044	0.32425	389.794	0.3237	390.275	0.3294	390.1	0.3265	390.119	0.322	390.087	0.32103	389.869	0.32319	390.206	0.31509	390.381	0.30925	390.05	0.31131	390.212	0.31968	390.031	0.30718	390.106	0.30483	390.35	0.30672	390.038	0.30267
389.913	0.376	390.087	0.3387	389.894	0.3555	390.106	0.33436	390.006	0.334	389.988	0.324	389.744	0.3234	390.225	0.32913	390.05	0.32525	390.069	0.3205	390.038	0.32076	389.819	0.32319	390.156	0.31401	390.331	0.30775	389.994	0.30969	390.163	0.31887	389.975	0.3069	390.05	0.30429	390.3	0.30645	389.981	0.30267
389.856	0.376	390.038	0.3387	389.837	0.3552	390.05	0.33408	389.956	0.33375	389.938	0.324	389.694	0.3225	390.175	0.32886	390	0.32525	390.019	0.3205	389.981	0.32049	389.762	0.32211	390.106	0.31347	390.275	0.30775	389.944	0.30942	390.106	0.31698	389.925	0.30553	390	0.30429	390.244	0.30645	389.931	0.3024
389.806	0.37575	389.981	0.3369	389.788	0.3546	390	0.33379	389.9	0.3335	389.887	0.32375	389.644	0.3213	390.119	0.32778	389.944	0.325	389.962	0.3205	389.931	0.32049	389.712	0.3213	390.05	0.3132	390.225	0.30775	389.894	0.30942	390.056	0.31698	389.875	0.30525	389.944	0.30429	390.194	0.30645	389.881	0.30105
389.756	0.37475	389.931	0.3369	389.738	0.3528	389.944	0.33379	389.85	0.332	389.831	0.32225	389.587	0.3213	390.069	0.32724	389.894	0.325	389.913	0.31925	389.881	0.31941	389.663	0.3213	390	0.3132	390.169	0.3075	389.837	0.30888	390.006	0.31698	389.819	0.30525	389.9	0.30402	390.144	0.30483	389.831	0.30024
389.7	0.3735	389.881	0.3366	389.681	0.3528	389.894	0.33264	389.8	0.332	389.781	0.32225	389.538	0.3213	390.019	0.32589	389.844	0.32325	389.856	0.31875	389.831	0.31887	389.613	0.3213	389.95	0.31239	390.119	0.307	389.788	0.30753	389.95	0.31671	389.769	0.30498	389.844	0.30375	390.087	0.30456	389.775	0.30024
389.65	0.3735	389.825	0.3366	389.631	0.3528	389.844	0.33178	389.75	0.332	389.731	0.322	389.481	0.3204	389.969	0.32535	389.788	0.32325	389.806	0.31875	389.775	0.31887	389.556	0.32103	389.894	0.31131	390.069	0.3055	389.738	0.30753	389.9	0.31644	389.719	0.30305	389.794	0.30294	390.038	0.30429	389.719	0.29997
389.6	0.3735	389.775	0.3357	389.575	0.3507	389.788	0.33149	389.694	0.3305	389.681	0.3215	389.431	0.3192	389.913	0.32535	389.738	0.32325	389.756	0.3185	389.725	0.31779	389.506	0.32076	389.844	0.31131	390.012	0.3055	389.681	0.30726	389.85	0.31536	389.663	0.30305	389.738	0.30186	389.988	0.30429	389.675	0.29862
389.55	0.372	389.725	0.3345	389.525	0.351	389.738	0.33034	389.644	0.33025	389.625	0.32025	389.381	0.3195	389.863	0.32508	389.688	0.322	389.7	0.318	389.675	0.31671	389.456	0.32076	389.794	0.31023	389.962	0.3055	389.631	0.30591	389.8	0.31482	389.613	0.30305	389.688	0.30186	389.931	0.3024	389.619	0.29862
389.494	0.37125	389.669	0.3345	389.475	0.3507	389.688	0.32948	389.587	0.33	389.575	0.32	389.325	0.3192	389.806	0.32454	389.631	0.32175	389.65	0.317	389.619	0.31671	389.4	0.31833	389.738	0.30942	389.913	0.304	389.581	0.30564	389.744	0.31455	389.562	0.30278	389.637	0.30078	389.881	0.3024	389.569	0.29862
389.444	0.37125	389.619	0.3342	389.419	0.3507	389.631	0.32948	389.538	0.32875	389.519	0.32	389.275	0.3192	389.756	0.32346	389.581	0.3215	389.6	0.31675	389.569	0.31671	389.35	0.31833	389.688	0.30942	389.856	0.30375	389.525	0.30564	389.694	0.31347	389.506	0.30278	389.581	0.29997	389.825	0.3024	389.512	0.29835
389.387	0.37125	389.569	0.3339	389.369	0.3504	389.581	0.32948	389.488	0.3285	389.469	0.31825	389.225	0.3192	389.706	0.32346	389.531	0.321	389.55	0.31675	389.512	0.31536	389.3	0.31833	389.637	0.30915	389.806	0.30375	389.475	0.30564	389.637	0.31293	389.456	0.3025	389.531	0.29997	389.781	0.30213	389.462	0.29835
389.344	0.371	389.512	0.3339	389.319	0.3495	389.525	0.3289	389.431	0.3285	389.419	0.31825	389.169	0.3186	389.65	0.32346	389.481	0.32	389.494	0.31625	389.462	0.31509	389.244	0.31806	389.581	0.30888	389.756	0.3035	389.425	0.30402	389.587	0.31266	389.406	0.30085	389.481	0.29997	389.725	0.30186	389.413	0.297
389.288	0.37	389.462	0.3333	389.262	0.3483	389.481	0.32775	389.381	0.32775	389.363	0.31825	389.119	0.3168	389.6	0.32319	389.425	0.32	389.444	0.31475	389.413	0.31509	389.194	0.31752	389.531	0.30753	389.7	0.30325	389.369	0.30402	389.538	0.31185	389.35	0.30085	389.425	0.2997	389.675	0.30024	389.356	0.29646
389.231	0.36925	389.413	0.3315	389.212	0.3483	389.425	0.32775	389.331	0.32675	389.312	0.3175	389.062	0.3168	389.55	0.32184	389.375	0.32	389.387	0.31475	389.363	0.31482	389.137	0.31644	389.481	0.30753	389.65	0.30175	389.319	0.30402	389.481	0.31131	389.3	0.30058	389.375	0.29943	389.619	0.2997	389.306	0.29619
389.181	0.36925	389.356	0.3315	389.163	0.3483	389.375	0.32775	389.281	0.32675	389.262	0.3165	389.019	0.3168	389.494	0.32157	389.319	0.31975	389.337	0.3135	389.306	0.31482	389.087	0.31644	389.425	0.30753	389.6	0.3015	389.262	0.30402	389.431	0.31131	389.25	0.30058	389.319	0.29781	389.569	0.29997	389.256	0.29619
389.131	0.36775	389.306	0.3312	389.106	0.3483	389.319	0.32746	389.225	0.32675	389.212	0.3165	388.962	0.3153	389.444	0.32157	389.269	0.3195	389.288	0.313	389.256	0.31347	389.038	0.31617	389.375	0.30726	389.544	0.3015	389.212	0.30375	389.381	0.31104	389.194	0.30003	389.269	0.29781	389.519	0.2997	389.2	0.29592
389.081	0.3675	389.25	0.3297	389.056	0.348	389.269	0.32574	389.175	0.32675	389.156	0.31625	388.906	0.315	389.387	0.32022	389.219	0.31825	389.231	0.313	389.206	0.31293	388.981	0.31482	389.325	0.30591	389.494	0.30125	389.163	0.30267	389.325	0.31104	389.144	0.29865	389.219	0.29754	389.462	0.2997	389.15	0.29484
389.025	0.3675	389.2	0.3297	389.006	0.3468	389.219	0.32574	389.125	0.326	389.106	0.3155	388.856	0.315	389.337	0.31995	389.163	0.31775	389.181	0.313	389.15	0.31266	388.931	0.31482	389.269	0.30591	389.444	0.3	389.113	0.30159	389.275	0.30969	389.087	0.29865	389.169	0.29754	389.413	0.29835	389.1	0.29403
388.975	0.3675	389.15	0.3297	388.956	0.3459	389.163	0.32574	389.069	0.32475	389.05	0.3145	388.806	0.3147	389.288	0.32022	389.113	0.31775	389.131	0.31275	389.1	0.31266	388.881	0.31428	389.219	0.30564	389.387	0.29975	389.056	0.30159	389.225	0.30888	389.038	0.29838	389.113	0.29727	389.363	0.29781	389.044	0.29403
388.925	0.3665	389.094	0.3294	388.9	0.3459	389.113	0.32545	389.019	0.3245	389	0.3145	388.756	0.3147	389.238	0.31995	389.062	0.31675	389.081	0.31225	389.044	0.31266	388.831	0.3132	389.169	0.30564	389.337	0.29975	389.006	0.30159	389.175	0.30888	388.988	0.29838	389.062	0.29565	389.306	0.29781	388.994	0.29268
388.869	0.36525	389.044	0.3291	388.85	0.345	389.062	0.32545	388.962	0.3245	388.95	0.3145	388.7	0.3147	389.181	0.31968	389.006	0.316	389.025	0.311	388.994	0.31185	388.775	0.31347	389.113	0.30537	389.288	0.2995	388.956	0.30078	389.119	0.30888	388.938	0.29755	389.012	0.29511	389.256	0.29754	388.944	0.29268
388.819	0.36525	388.994	0.3279	388.8	0.3438	389.006	0.32459	388.913	0.32375	388.894	0.314	388.65	0.3129	389.131	0.31887	388.956	0.316	388.969	0.311	388.944	0.31077	388.725	0.3132	389.062	0.30429	389.231	0.29925	388.9	0.2997	389.069	0.30888	388.881	0.29673	388.962	0.29511	389.2	0.29754	388.887	0.29241
388.762	0.36525	388.938	0.327	388.744	0.3438	388.956	0.32344	388.863	0.32275	388.844	0.3125	388.6	0.3126	389.081	0.31806	388.9	0.316	388.919	0.311	388.887	0.31077	388.669	0.3132	389.006	0.30321	389.181	0.2975	388.85	0.2997	389.012	0.30726	388.831	0.29645	388.906	0.29511	389.15	0.29565	388.837	0.29241
388.712	0.36375	388.887	0.327	388.694	0.3438	388.906	0.32344	388.806	0.32275	388.794	0.31275	388.544	0.3126	389.031	0.31806	388.856	0.3145	388.869	0.3105	388.837	0.3105	388.619	0.31293	388.962	0.30321	389.131	0.2975	388.794	0.2997	388.962	0.30672	388.781	0.29508	388.85	0.29511	389.1	0.29565	388.788	0.2916
388.663	0.36325	388.837	0.327	388.637	0.3435	388.85	0.32344	388.756	0.32225	388.738	0.3125	388.494	0.3123	388.975	0.31779	388.8	0.3145	388.819	0.309	388.788	0.30996	388.569	0.31131	388.906	0.30321	389.081	0.29725	388.744	0.29943	388.913	0.30672	388.725	0.29508	388.8	0.29484	389.05	0.29565	388.731	0.29052
388.606	0.363	388.781	0.3261	388.587	0.3429	388.8	0.32315	388.706	0.321	388.688	0.3125	388.444	0.3123	388.919	0.31779	388.75	0.31425	388.762	0.309	388.738	0.30888	388.519	0.31104	388.856	0.30294	389.025	0.29725	388.694	0.29916	388.863	0.30645	388.675	0.29508	388.75	0.29457	389	0.29538	388.681	0.29052
388.556	0.363	388.731	0.3249	388.538	0.3414	388.75	0.32286	388.656	0.321	388.631	0.31075	388.387	0.3108	388.869	0.31671	388.694	0.314	388.712	0.30875	388.681	0.30888	388.462	0.31104	388.8	0.30267	388.975	0.2965	388.644	0.29727	388.806	0.3051	388.625	0.2948	388.7	0.29349	388.944	0.29376	388.631	0.29025
388.506	0.36125	388.681	0.3249	388.481	0.3417	388.694	0.32085	388.6	0.321	388.581	0.31075	388.337	0.3108	388.819	0.3159	388.644	0.31275	388.663	0.3075	388.631	0.30861	388.413	0.31023	388.75	0.3024	388.919	0.2955	388.587	0.297	388.756	0.3051	388.569	0.2948	388.644	0.29268	388.894	0.29376	388.575	0.29025
388.456	0.36125	388.631	0.3249	388.431	0.3414	388.644	0.32056	388.55	0.32075	388.531	0.31075	388.288	0.3105	388.769	0.31563	388.594	0.3125	388.606	0.3075	388.575	0.30834	388.363	0.30888	388.7	0.30051	388.869	0.2955	388.538	0.297	388.706	0.3051	388.519	0.29425	388.594	0.29268	388.837	0.29376	388.525	0.29025
388.4	0.361	388.575	0.3246	388.381	0.3405	388.594	0.32056	388.494	0.3205	388.475	0.31075	388.238	0.3105	388.712	0.31563	388.538	0.3125	388.556	0.3075	388.525	0.30672	388.306	0.30888	388.644	0.30051	388.819	0.29525	388.488	0.297	388.65	0.30483	388.462	0.29288	388.544	0.29106	388.788	0.29349	388.475	0.2889
388.35	0.35975	388.525	0.3246	388.331	0.3396	388.538	0.32028	388.444	0.31925	388.425	0.309	388.181	0.3093	388.663	0.31536	388.488	0.31225	388.506	0.30625	388.475	0.30645	388.256	0.30888	388.594	0.30051	388.762	0.295	388.431	0.29673	388.6	0.30348	388.413	0.29288	388.494	0.29079	388.738	0.29241	388.419	0.28836
388.3	0.3595	388.475	0.3243	388.275	0.3396	388.488	0.32028	388.394	0.31925	388.375	0.309	388.131	0.3087	388.613	0.31428	388.438	0.31075	388.45	0.30575	388.425	0.30645	388.2	0.30888	388.544	0.30051	388.712	0.295	388.381	0.29646	388.544	0.30321	388.363	0.2926	388.438	0.29079	388.681	0.29187	388.369	0.28809
388.244	0.3595	388.419	0.3225	388.225	0.3396	388.438	0.31999	388.337	0.319	388.325	0.309	388.075	0.3087	388.562	0.31347	388.381	0.31075	388.4	0.30575	388.369	0.30645	388.15	0.30888	388.488	0.30024	388.663	0.29325	388.331	0.29592	388.494	0.30321	388.312	0.2926	388.387	0.29052	388.631	0.29187	388.319	0.28809
388.194	0.35925	388.369	0.3222	388.169	0.3393	388.381	0.31941	388.288	0.31775	388.269	0.30825	388.025	0.3087	388.506	0.31347	388.331	0.31075	388.35	0.3055	388.319	0.30618	388.1	0.30672	388.438	0.29889	388.606	0.29325	388.275	0.29484	388.444	0.30294	388.256	0.29205	388.331	0.29052	388.581	0.2916	388.269	0.28809
388.144	0.35775	388.312	0.3222	388.119	0.339	388.331	0.31798	388.238	0.3175	388.219	0.3075	387.975	0.3087	388.45	0.31347	388.281	0.31025	388.294	0.30375	388.269	0.3051	388.05	0.30672	388.387	0.29835	388.556	0.293	388.225	0.29484	388.394	0.3024	388.206	0.29095	388.281	0.29025	388.525	0.2916	388.212	0.28782
388.087	0.3575	388.262	0.3222	388.069	0.3372	388.281	0.31798	388.188	0.3175	388.169	0.3075	387.919	0.3069	388.4	0.3132	388.231	0.309	388.244	0.30375	388.212	0.30429	387.994	0.30672	388.331	0.29835	388.506	0.2925	388.175	0.29484	388.337	0.30105	388.15	0.29095	388.231	0.2889	388.475	0.28998	388.163	0.28755
388.038	0.3575	388.212	0.3219	388.012	0.3372	388.225	0.31798	388.131	0.3175	388.113	0.3075	387.869	0.3072	388.35	0.31266	388.175	0.309	388.194	0.30375	388.163	0.30429	387.944	0.30645	388.281	0.29754	388.456	0.2915	388.119	0.2943	388.288	0.30105	388.106	0.29068	388.175	0.28863	388.419	0.28998	388.106	0.28674
387.988	0.35725	388.156	0.3216	387.962	0.3372	388.175	0.31769	388.081	0.31725	388.062	0.30725	387.819	0.3072	388.3	0.31131	388.125	0.309	388.137	0.30375	388.106	0.30429	387.894	0.30645	388.231	0.29673	388.4	0.2915	388.069	0.29268	388.238	0.30105	388.05	0.29068	388.125	0.28863	388.375	0.28998	388.056	0.28566
387.931	0.35625	388.106	0.3201	387.913	0.3372	388.125	0.31711	388.025	0.31625	388.012	0.307	387.762	0.3069	388.244	0.31131	388.069	0.309	388.087	0.30375	388.056	0.30294	387.837	0.30483	388.175	0.29673	388.35	0.2915	388.019	0.29268	388.181	0.30078	388	0.2904	388.075	0.28863	388.319	0.28971	388.006	0.28566
387.881	0.35575	388.056	0.3198	387.863	0.3369	388.075	0.31568	387.975	0.315	387.956	0.30575	387.712	0.3069	388.194	0.31131	388.019	0.3075	388.038	0.3035	388.006	0.30267	387.788	0.30456	388.125	0.29673	388.294	0.291	387.962	0.29268	388.131	0.2997	387.944	0.28958	388.019	0.28782	388.269	0.28971	387.95	0.28566
387.825	0.35575	388.006	0.3198	387.806	0.3357	388.019	0.31568	387.925	0.31525	387.906	0.30525	387.663	0.3054	388.144	0.31104	387.969	0.30725	387.988	0.302	387.956	0.30267	387.731	0.30456	388.075	0.29646	388.244	0.28975	387.913	0.29268	388.075	0.29916	387.894	0.28848	387.969	0.28674	388.212	0.28917	387.9	0.28404
387.775	0.3555	387.95	0.318	387.756	0.3351	387.969	0.31568	387.869	0.315	387.856	0.30525	387.606	0.3045	388.087	0.3105	387.919	0.30725	387.931	0.30175	387.9	0.3024	387.681	0.30456	388.019	0.29646	388.194	0.28975	387.863	0.29241	388.025	0.29916	387.844	0.28848	387.913	0.28674	388.163	0.28782	387.85	0.28377
387.725	0.35425	387.894	0.318	387.7	0.3351	387.913	0.31481	387.819	0.315	387.8	0.3045	387.556	0.3045	388.038	0.30915	387.863	0.307	387.881	0.30175	387.85	0.30132	387.631	0.30348	387.969	0.29484	388.137	0.28975	387.806	0.29133	387.975	0.29916	387.788	0.28848	387.863	0.28674	388.113	0.28782	387.8	0.28377
387.669	0.354	387.85	0.318	387.65	0.3348	387.863	0.31366	387.769	0.31375	387.75	0.3035	387.506	0.3045	387.988	0.30915	387.812	0.3055	387.825	0.3015	387.8	0.30078	387.581	0.3024	387.919	0.29457	388.087	0.2895	387.756	0.29052	387.925	0.29889	387.738	0.28765	387.812	0.28647	388.056	0.28755	387.744	0.2835
387.619	0.354	387.794	0.3177	387.6	0.3345	387.812	0.31395	387.719	0.31325	387.694	0.3035	387.45	0.3045	387.931	0.30915	387.756	0.30525	387.775	0.30025	387.744	0.30078	387.525	0.3024	387.863	0.29457	388.038	0.28875	387.7	0.29052	387.869	0.29862	387.688	0.28655	387.762	0.28512	388.006	0.28755	387.688	0.2835
387.569	0.35375	387.744	0.3177	387.544	0.3345	387.756	0.31366	387.663	0.31325	387.644	0.3035	387.4	0.3045	387.881	0.30888	387.706	0.30525	387.725	0.29975	387.694	0.30051	387.475	0.3024	387.812	0.29457	387.981	0.28775	387.65	0.29052	387.819	0.29727	387.637	0.28655	387.706	0.28485	387.956	0.28728	387.644	0.2835
387.519	0.35375	387.694	0.3174	387.494	0.3333	387.706	0.31366	387.613	0.313	387.594	0.30325	387.35	0.3042	387.831	0.30753	387.656	0.30525	387.669	0.29975	387.644	0.30051	387.425	0.3024	387.762	0.2943	387.931	0.28775	387.6	0.29025	387.769	0.29727	387.581	0.28655	387.656	0.28485	387.9	0.28701	387.587	0.28188
387.462	0.35175	387.637	0.3168	387.444	0.3321	387.656	0.31366	387.556	0.3125	387.538	0.30325	387.294	0.3039	387.775	0.30726	387.6	0.30375	387.619	0.29975	387.587	0.30024	387.369	0.30213	387.706	0.29349	387.881	0.2875	387.55	0.28863	387.712	0.29727	387.525	0.28628	387.606	0.28485	387.85	0.28485	387.538	0.28134
387.413	0.3515	387.587	0.3156	387.394	0.3321	387.606	0.31338	387.506	0.3115	387.488	0.303	387.244	0.3033	387.725	0.30726	387.55	0.3035	387.569	0.2995	387.538	0.29943	387.319	0.30105	387.656	0.29268	387.825	0.2875	387.494	0.2889	387.663	0.297	387.475	0.28628	387.55	0.28458	387.794	0.28485	387.481	0.28134
387.356	0.3515	387.538	0.3156	387.337	0.3318	387.55	0.31309	387.456	0.3115	387.438	0.30175	387.194	0.3021	387.675	0.30726	387.5	0.3035	387.519	0.29825	387.488	0.29835	387.262	0.30051	387.606	0.29268	387.775	0.28725	387.444	0.28863	387.606	0.29673	387.425	0.28628	387.5	0.28431	387.744	0.28485	387.431	0.28134
387.306	0.35125	387.481	0.3141	387.288	0.3318	387.494	0.31136	387.4	0.3115	387.387	0.301	387.137	0.3018	387.619	0.30699	387.45	0.3035	387.462	0.29775	387.431	0.29835	387.212	0.30051	387.55	0.29268	387.725	0.28575	387.394	0.28863	387.556	0.29646	387.375	0.2849	387.45	0.28431	387.694	0.28485	387.381	0.28053
387.256	0.35	387.431	0.3141	387.231	0.3315	387.45	0.31136	387.35	0.311	387.331	0.301	387.087	0.3018	387.569	0.30672	387.394	0.30325	387.413	0.29775	387.381	0.29835	387.163	0.30024	387.5	0.29241	387.669	0.2855	387.337	0.28836	387.506	0.29538	387.319	0.28408	387.394	0.28242	387.644	0.2835	387.331	0.27972
387.2	0.34975	387.375	0.3141	387.181	0.3315	387.394	0.31136	387.3	0.30975	387.281	0.30075	387.031	0.3015	387.519	0.30564	387.344	0.30325	387.356	0.2975	387.331	0.29808	387.106	0.29916	387.444	0.29052	387.619	0.2855	387.288	0.28809	387.45	0.29457	387.269	0.28408	387.344	0.28242	387.587	0.28323	387.275	0.27972
387.15	0.34975	387.325	0.3141	387.131	0.3294	387.344	0.31136	387.25	0.30975	387.231	0.3	386.981	0.3003	387.462	0.3051	387.288	0.303	387.306	0.2965	387.275	0.29727	387.056	0.29862	387.394	0.29052	387.569	0.2855	387.231	0.28782	387.4	0.29457	387.219	0.28408	387.294	0.28242	387.538	0.28323	387.225	0.27972
387.1	0.34975	387.275	0.3141	387.075	0.3291	387.288	0.31108	387.194	0.3085	387.175	0.299	386.931	0.2997	387.413	0.3051	387.238	0.30275	387.256	0.296	387.225	0.29646	387.006	0.29862	387.344	0.29052	387.519	0.28525	387.181	0.28647	387.35	0.29457	387.163	0.28408	387.238	0.28242	387.488	0.28323	387.169	0.27945
387.05	0.349	387.219	0.3123	387.025	0.3291	387.238	0.3105	387.144	0.30825	387.125	0.299	386.881	0.2994	387.363	0.30483	387.188	0.301	387.2	0.29575	387.175	0.29646	386.956	0.29862	387.294	0.29052	387.462	0.285	387.131	0.2862	387.294	0.2943	387.113	0.28243	387.188	0.28215	387.431	0.28296	387.119	0.27918
386.994	0.34775	387.169	0.3123	386.975	0.3291	387.188	0.30906	387.087	0.30825	387.069	0.29875	386.825	0.2994	387.306	0.30321	387.131	0.301	387.15	0.29575	387.119	0.29619	386.9	0.29835	387.238	0.29025	387.413	0.2845	387.081	0.2862	387.244	0.29268	387.056	0.28215	387.137	0.2808	387.381	0.28269	387.069	0.27891
386.944	0.348	387.119	0.312	386.925	0.3291	387.137	0.30906	387.038	0.30825	387.019	0.29875	386.775	0.2994	387.256	0.30321	387.081	0.301	387.1	0.2955	387.069	0.29619	386.85	0.29673	387.188	0.28863	387.356	0.283	387.025	0.28593	387.194	0.29268	387.006	0.28215	387.081	0.28053	387.331	0.28107	387.012	0.27756
386.894	0.34775	387.069	0.312	386.869	0.3288	387.081	0.30906	386.988	0.30825	386.969	0.2985	386.725	0.2985	387.206	0.30321	387.031	0.2995	387.044	0.2955	387.019	0.29565	386.8	0.29646	387.137	0.28863	387.306	0.283	386.975	0.28566	387.137	0.29241	386.956	0.28215	387.031	0.28053	387.275	0.2808	386.962	0.27756
386.837	0.34625	387.012	0.312	386.819	0.3288	387.031	0.30878	386.931	0.3065	386.913	0.2975	386.675	0.2973	387.15	0.30321	386.975	0.29925	386.994	0.295	386.962	0.2943	386.744	0.29646	387.087	0.28863	387.256	0.283	386.925	0.28566	387.087	0.29241	386.906	0.28188	386.981	0.28026	387.225	0.2808	386.913	0.27729
386.788	0.34625	386.962	0.3117	386.762	0.3285	386.975	0.30849	386.881	0.30625	386.863	0.29675	386.619	0.2973	387.1	0.30294	386.925	0.29925	386.944	0.2935	386.913	0.2943	386.694	0.29646	387.031	0.28863	387.2	0.28275	386.869	0.28512	387.038	0.29214	386.85	0.2805	386.925	0.28026	387.169	0.28053	386.863	0.27729
386.738	0.34625	386.906	0.3117	386.712	0.3264	386.925	0.3082	386.831	0.30625	386.812	0.29675	386.562	0.2973	387.044	0.30132	386.875	0.299	386.887	0.2935	386.863	0.2943	386.637	0.29646	386.981	0.28836	387.15	0.28175	386.819	0.2835	386.981	0.29133	386.8	0.28023	386.875	0.27999	387.119	0.28053	386.806	0.27567
386.681	0.34575	386.856	0.3114	386.663	0.3264	386.875	0.30705	386.775	0.30625	386.762	0.29675	386.512	0.2973	387	0.30159	386.819	0.29825	386.837	0.2935	386.806	0.29403	386.587	0.29619	386.925	0.28701	387.1	0.28125	386.762	0.2835	386.931	0.29025	386.75	0.28023	386.825	0.27891	387.069	0.27891	386.756	0.27567
386.631	0.3445	386.806	0.3099	386.606	0.3264	386.819	0.30648	386.725	0.306	386.706	0.2965	386.462	0.297	386.944	0.30132	386.769	0.29725	386.788	0.29225	386.756	0.29322	386.538	0.29619	386.875	0.28701	387.05	0.28125	386.712	0.2835	386.881	0.29025	386.694	0.28023	386.769	0.27864	387.019	0.27891	386.7	0.27567
386.581	0.3445	386.75	0.3096	386.556	0.3264	386.769	0.30648	386.675	0.3055	386.656	0.295	386.413	0.297	386.894	0.30132	386.719	0.29725	386.731	0.29175	386.706	0.29214	386.481	0.29592	386.825	0.28674	386.994	0.281	386.663	0.2835	386.831	0.29025	386.644	0.27995	386.719	0.27837	386.962	0.27891	386.65	0.27567
386.525	0.34375	386.7	0.3093	386.506	0.3261	386.719	0.30619	386.625	0.3045	386.606	0.295	386.356	0.297	386.837	0.30132	386.669	0.29725	386.681	0.29175	386.65	0.29214	386.431	0.2943	386.769	0.28674	386.944	0.281	386.613	0.28269	386.775	0.28998	386.587	0.27995	386.669	0.27837	386.913	0.27891	386.6	0.2754
386.475	0.34425	386.65	0.3093	386.45	0.3258	386.669	0.30619	386.569	0.3045	386.55	0.295	386.306	0.2946	386.788	0.30105	386.613	0.29725	386.631	0.29175	386.6	0.29214	386.381	0.2943	386.719	0.28647	386.887	0.28075	386.556	0.28161	386.725	0.28998	386.538	0.2794	386.613	0.27729	386.863	0.27891	386.544	0.27513
386.419	0.344	386.594	0.309	386.4	0.3243	386.613	0.30446	386.519	0.30425	386.5	0.29475	386.256	0.2949	386.738	0.30078	386.562	0.296	386.575	0.29175	386.544	0.29214	386.325	0.2943	386.669	0.28539	386.837	0.2795	386.506	0.28161	386.669	0.28971	386.488	0.2783	386.562	0.27648	386.806	0.27756	386.494	0.27486
386.369	0.3425	386.544	0.3087	386.35	0.3237	386.562	0.30418	386.462	0.30425	386.45	0.29425	386.206	0.2946	386.681	0.30051	386.512	0.2955	386.525	0.2915	386.494	0.29052	386.275	0.29403	386.619	0.28458	386.788	0.27925	386.45	0.28161	386.619	0.2889	386.431	0.2783	386.506	0.27648	386.756	0.27702	386.444	0.27351
386.319	0.342	386.494	0.3069	386.294	0.3237	386.506	0.30418	386.413	0.304	386.394	0.293	386.15	0.2946	386.631	0.2997	386.456	0.2955	386.475	0.29075	386.444	0.29025	386.225	0.29376	386.562	0.28485	386.731	0.27925	386.4	0.28134	386.569	0.28809	386.381	0.2783	386.456	0.27648	386.706	0.27702	386.387	0.27351
386.262	0.342	386.438	0.3066	386.244	0.3237	386.456	0.30418	386.363	0.303	386.344	0.293	386.1	0.2946	386.581	0.29835	386.406	0.2955	386.419	0.28975	386.394	0.29025	386.169	0.29349	386.506	0.28485	386.681	0.27775	386.35	0.28134	386.512	0.28809	386.331	0.2783	386.406	0.27648	386.65	0.27675	386.337	0.27351
386.212	0.342	386.387	0.3066	386.194	0.3234	386.406	0.30418	386.312	0.30225	386.288	0.293	386.044	0.2943	386.525	0.29835	386.35	0.2955	386.369	0.28975	386.337	0.29025	386.119	0.2916	386.456	0.28458	386.631	0.27775	386.3	0.28053	386.462	0.28782	386.281	0.27803	386.35	0.27621	386.6	0.27675	386.288	0.27297
386.163	0.342	386.337	0.3066	386.144	0.3234	386.35	0.30418	386.256	0.30225	386.244	0.292	385.994	0.2943	386.475	0.29808	386.3	0.29525	386.319	0.28975	386.288	0.29025	386.069	0.2916	386.406	0.28458	386.575	0.27775	386.244	0.27945	386.413	0.28782	386.225	0.27775	386.3	0.27486	386.55	0.27567	386.238	0.27189
386.113	0.3405	386.281	0.3063	386.087	0.3222	386.3	0.30389	386.206	0.302	386.188	0.29175	385.944	0.294	386.425	0.29808	386.25	0.29425	386.262	0.2895	386.238	0.28998	386.019	0.29187	386.356	0.28296	386.525	0.2775	386.194	0.27945	386.363	0.28755	386.175	0.2761	386.25	0.27432	386.5	0.27432	386.181	0.27189
386.056	0.34025	386.231	0.306	386.038	0.321	386.25	0.30216	386.15	0.30075	386.131	0.2915	385.887	0.2922	386.369	0.29754	386.194	0.2935	386.212	0.28925	386.181	0.28998	385.962	0.2916	386.3	0.28296	386.469	0.2775	386.144	0.27945	386.306	0.28593	386.125	0.2761	386.2	0.27405	386.444	0.27459	386.131	0.27189
386.006	0.34025	386.181	0.3057	385.981	0.321	386.194	0.30188	386.106	0.301	386.081	0.2915	385.837	0.2922	386.319	0.29619	386.144	0.2935	386.156	0.289	386.131	0.28971	385.913	0.2916	386.25	0.28296	386.419	0.2775	386.087	0.27918	386.256	0.28566	386.069	0.2761	386.144	0.27405	386.387	0.27459	386.075	0.27162
385.956	0.34	386.125	0.3045	385.931	0.321	386.144	0.30188	386.05	0.30075	386.031	0.2905	385.788	0.2922	386.269	0.29619	386.094	0.2935	386.106	0.28775	386.075	0.28944	385.856	0.29133	386.2	0.28296	386.369	0.27725	386.038	0.27918	386.206	0.28566	386.019	0.27583	386.094	0.27405	386.337	0.27459	386.025	0.27162
385.9	0.33875	386.075	0.3042	385.881	0.321	386.094	0.30188	385.994	0.30075	385.981	0.29	385.731	0.2919	386.212	0.29619	386.044	0.29225	386.056	0.287	386.025	0.28836	385.806	0.29079	386.144	0.28269	386.319	0.276	385.981	0.27891	386.15	0.28566	385.969	0.27555	386.038	0.27405	386.288	0.27432	385.975	0.27135
385.85	0.3385	386.025	0.3039	385.825	0.321	386.044	0.30159	385.944	0.3005	385.925	0.29025	385.681	0.2919	386.163	0.29592	385.988	0.29175	386	0.287	385.975	0.28701	385.756	0.28944	386.094	0.28242	386.262	0.27525	385.931	0.27864	386.1	0.28539	385.913	0.27528	385.988	0.27378	386.238	0.27405	385.919	0.27108
385.794	0.33825	385.969	0.3039	385.775	0.3207	385.988	0.30159	385.894	0.29975	385.875	0.29	385.625	0.2919	386.106	0.29484	385.938	0.292	385.95	0.287	385.925	0.28701	385.7	0.28944	386.038	0.28188	386.212	0.27525	385.881	0.27729	386.044	0.28512	385.863	0.2739	385.938	0.27243	386.181	0.27243	385.869	0.27081
385.744	0.33675	385.919	0.3039	385.725	0.3204	385.938	0.3013	385.844	0.29875	385.825	0.29	385.575	0.2907	386.056	0.29457	385.887	0.29175	385.9	0.28675	385.869	0.28701	385.65	0.28944	385.988	0.28053	386.163	0.27525	385.831	0.27729	385.994	0.28377	385.812	0.2739	385.881	0.27216	386.131	0.27243	385.819	0.26973
385.694	0.337	385.863	0.303	385.669	0.3198	385.881	0.30073	385.788	0.29875	385.775	0.28875	385.525	0.2898	386.006	0.29457	385.831	0.29175	385.85	0.28675	385.819	0.28674	385.6	0.28917	385.938	0.28053	386.113	0.275	385.775	0.27729	385.944	0.2835	385.756	0.2739	385.831	0.27189	386.081	0.27243	385.769	0.26892
385.644	0.337	385.812	0.3018	385.619	0.3186	385.831	0.29929	385.738	0.29875	385.719	0.28825	385.475	0.2898	385.956	0.29457	385.781	0.29025	385.794	0.286	385.769	0.28674	385.55	0.2889	385.887	0.28053	386.056	0.275	385.725	0.27729	385.894	0.2835	385.706	0.2739	385.781	0.27189	386.025	0.27216	385.712	0.26892
385.587	0.33675	385.762	0.3018	385.569	0.3186	385.781	0.29929	385.688	0.29875	385.663	0.28825	385.419	0.2898	385.9	0.2943	385.725	0.29025	385.744	0.2845	385.712	0.28647	385.494	0.2889	385.831	0.27891	386	0.2745	385.675	0.27702	385.837	0.2835	385.65	0.27363	385.731	0.27189	385.975	0.27162	385.656	0.26892
385.538	0.33675	385.712	0.3018	385.519	0.3183	385.725	0.29929	385.631	0.2985	385.613	0.28825	385.369	0.2898	385.85	0.29403	385.675	0.29025	385.694	0.2845	385.663	0.28485	385.444	0.28782	385.781	0.27891	385.95	0.27325	385.619	0.27648	385.788	0.28323	385.6	0.27363	385.675	0.27189	385.925	0.27081	385.606	0.26892
385.488	0.3365	385.663	0.3018	385.462	0.3183	385.675	0.29871	385.581	0.29675	385.562	0.28725	385.319	0.2895	385.8	0.29403	385.625	0.29025	385.637	0.2845	385.606	0.28458	385.387	0.28674	385.731	0.27918	385.9	0.27325	385.569	0.27513	385.731	0.28323	385.55	0.27335	385.625	0.27162	385.869	0.27081	385.556	0.26865
385.431	0.33525	385.606	0.3015	385.413	0.318	385.625	0.29728	385.525	0.29675	385.512	0.2865	385.262	0.2883	385.744	0.29376	385.569	0.29	385.587	0.2845	385.556	0.28458	385.337	0.28674	385.675	0.27918	385.85	0.273	385.519	0.27513	385.681	0.28161	385.494	0.2717	385.575	0.27135	385.819	0.27081	385.506	0.26649
385.381	0.33525	385.556	0.3012	385.363	0.3162	385.569	0.29728	385.475	0.29675	385.456	0.2865	385.212	0.288	385.694	0.29322	385.519	0.29	385.531	0.28425	385.506	0.28458	385.288	0.28674	385.625	0.27891	385.794	0.273	385.462	0.27486	385.631	0.2808	385.444	0.27143	385.519	0.26946	385.769	0.27054	385.45	0.26649
385.325	0.335	385.5	0.3009	385.306	0.3159	385.519	0.29728	385.425	0.29675	385.406	0.28625	385.163	0.288	385.637	0.2916	385.469	0.28825	385.488	0.28375	385.456	0.28431	385.231	0.28674	385.575	0.2781	385.744	0.27275	385.413	0.27486	385.575	0.2808	385.394	0.27143	385.469	0.26946	385.712	0.27054	385.4	0.26676
385.275	0.335	385.45	0.3006	385.256	0.3159	385.469	0.29728	385.375	0.29675	385.356	0.28625	385.106	0.2877	385.587	0.2916	385.419	0.28825	385.431	0.2825	385.4	0.28431	385.181	0.28647	385.519	0.27702	385.694	0.27275	385.356	0.27486	385.525	0.2808	385.344	0.27143	385.419	0.26946	385.663	0.26946	385.35	0.26676
385.225	0.33425	385.4	0.2991	385.2	0.3159	385.413	0.29699	385.319	0.2965	385.3	0.28625	385.056	0.2877	385.538	0.2916	385.363	0.28825	385.381	0.2825	385.35	0.28404	385.131	0.2862	385.469	0.27702	385.637	0.27125	385.306	0.27459	385.475	0.2808	385.288	0.27115	385.363	0.26946	385.613	0.26865	385.3	0.26649
385.175	0.33325	385.344	0.2988	385.15	0.3144	385.363	0.29613	385.269	0.29625	385.25	0.28475	385	0.2877	385.488	0.29133	385.312	0.287	385.325	0.2825	385.3	0.28269	385.075	0.28593	385.419	0.27729	385.587	0.271	385.256	0.27432	385.425	0.28053	385.238	0.26978	385.312	0.26838	385.556	0.26865	385.244	0.26649
385.119	0.33325	385.294	0.2988	385.1	0.3144	385.312	0.29555	385.219	0.2945	385.2	0.2845	384.95	0.2874	385.431	0.29133	385.256	0.28675	385.275	0.28225	385.25	0.28215	385.025	0.28566	385.363	0.27729	385.538	0.271	385.206	0.27297	385.369	0.28053	385.181	0.26978	385.262	0.2673	385.506	0.26865	385.194	0.26622
385.069	0.33325	385.244	0.2988	385.044	0.3144	385.256	0.29555	385.163	0.2945	385.144	0.2845	384.9	0.2868	385.381	0.29106	385.206	0.28675	385.225	0.282	385.194	0.28215	384.975	0.28404	385.312	0.27702	385.488	0.271	385.15	0.2727	385.319	0.28026	385.131	0.26978	385.206	0.26757	385.456	0.26865	385.137	0.26514
385.012	0.3325	385.188	0.2985	384.994	0.3144	385.206	0.29555	385.113	0.2945	385.094	0.28425	384.85	0.2856	385.331	0.29079	385.156	0.28675	385.169	0.28175	385.144	0.28215	384.919	0.28404	385.262	0.27675	385.431	0.27075	385.1	0.2727	385.262	0.27999	385.081	0.2695	385.156	0.26757	385.4	0.26838	385.087	0.2646
384.969	0.3315	385.137	0.2982	384.944	0.3144	385.15	0.29555	385.056	0.29425	385.044	0.28425	384.794	0.2856	385.275	0.29052	385.1	0.2865	385.119	0.28125	385.087	0.28188	384.869	0.28404	385.206	0.27675	385.381	0.26875	385.05	0.27243	385.212	0.27972	385.025	0.2695	385.1	0.26757	385.35	0.2673	385.038	0.2646
384.913	0.33125	385.081	0.2982	384.894	0.3144	385.1	0.29526	385.006	0.294	384.988	0.28375	384.744	0.2856	385.225	0.29025	385.05	0.28625	385.062	0.28025	385.038	0.28161	384.812	0.28377	385.156	0.27621	385.325	0.269	384.994	0.27243	385.163	0.2781	384.975	0.26923	385.05	0.2673	385.3	0.26676	384.988	0.26433
384.856	0.33125	385.038	0.2964	384.837	0.3141	385.05	0.2944	384.956	0.293	384.938	0.2825	384.694	0.2856	385.175	0.28863	385	0.286	385.012	0.28025	384.988	0.28107	384.762	0.28377	385.106	0.27459	385.275	0.269	384.944	0.27216	385.113	0.2781	384.925	0.26923	385	0.2673	385.244	0.26703	384.931	0.26433
384.806	0.331	384.981	0.2961	384.788	0.3123	385	0.29354	384.906	0.29225	384.881	0.28275	384.637	0.2853	385.119	0.28863	384.944	0.285	384.962	0.28025	384.931	0.27999	384.712	0.2835	385.05	0.27459	385.225	0.26875	384.887	0.27054	385.056	0.27783	384.875	0.26895	384.944	0.2673	385.194	0.26703	384.881	0.26271
384.756	0.331	384.931	0.2961	384.731	0.312	384.944	0.29354	384.85	0.2925	384.837	0.2825	384.587	0.2853	385.069	0.28863	384.894	0.28425	384.906	0.28	384.881	0.27999	384.663	0.2835	385	0.27459	385.169	0.26875	384.837	0.27081	385.006	0.27783	384.819	0.26868	384.894	0.26514	385.144	0.26676	384.825	0.26271
384.706	0.331	384.875	0.2961	384.681	0.312	384.894	0.29354	384.8	0.2925	384.781	0.2825	384.538	0.285	385.012	0.28836	384.844	0.28425	384.856	0.27975	384.831	0.27999	384.606	0.28188	384.95	0.27459	385.119	0.26775	384.788	0.27054	384.95	0.27756	384.769	0.2673	384.844	0.26514	385.087	0.26649	384.775	0.26271
384.65	0.3295	384.825	0.2958	384.631	0.3117	384.844	0.29354	384.744	0.29225	384.731	0.28225	384.481	0.2844	384.962	0.28782	384.788	0.28425	384.806	0.2795	384.775	0.27972	384.556	0.28161	384.894	0.27432	385.069	0.26725	384.731	0.27054	384.9	0.27648	384.719	0.26703	384.794	0.26514	385.038	0.26649	384.725	0.26271
384.6	0.32925	384.775	0.2955	384.581	0.3117	384.788	0.2921	384.694	0.291	384.675	0.2815	384.431	0.2829	384.913	0.28674	384.738	0.284	384.756	0.2795	384.725	0.27972	384.506	0.28134	384.844	0.27378	385.012	0.26725	384.681	0.27054	384.85	0.27594	384.663	0.26703	384.738	0.26514	384.988	0.26622	384.669	0.26271
384.55	0.329	384.719	0.2955	384.525	0.3117	384.738	0.29181	384.644	0.2905	384.625	0.2805	384.381	0.2832	384.863	0.28674	384.688	0.28375	384.706	0.2785	384.669	0.27945	384.456	0.28134	384.794	0.27243	384.962	0.26725	384.631	0.27	384.8	0.27594	384.613	0.26675	384.688	0.26514	384.931	0.2646	384.619	0.26244
384.494	0.329	384.669	0.2952	384.475	0.3099	384.681	0.29181	384.587	0.29025	384.575	0.2805	384.325	0.2832	384.806	0.28674	384.637	0.28375	384.65	0.27775	384.619	0.27864	384.4	0.28107	384.738	0.27243	384.913	0.267	384.581	0.26865	384.744	0.27594	384.556	0.26675	384.637	0.26487	384.881	0.26433	384.569	0.26244
384.444	0.32875	384.619	0.294	384.419	0.3099	384.637	0.29181	384.538	0.29025	384.519	0.2805	384.275	0.2832	384.756	0.28674	384.581	0.28225	384.594	0.27775	384.569	0.27756	384.35	0.28107	384.688	0.27243	384.856	0.26675	384.525	0.26892	384.694	0.27567	384.506	0.26648	384.581	0.26487	384.825	0.26433	384.512	0.26136
384.387	0.3275	384.562	0.2931	384.369	0.3099	384.581	0.29153	384.488	0.29025	384.469	0.2805	384.219	0.2829	384.706	0.28647	384.531	0.282	384.544	0.27775	384.519	0.27756	384.294	0.28107	384.631	0.27243	384.806	0.2655	384.475	0.26865	384.637	0.27567	384.456	0.26538	384.531	0.26487	384.775	0.26406	384.462	0.26055
384.337	0.32675	384.512	0.2931	384.319	0.3099	384.531	0.29153	384.431	0.29025	384.419	0.28025	384.169	0.2826	384.65	0.28647	384.475	0.282	384.494	0.2775	384.462	0.27756	384.244	0.2808	384.581	0.27243	384.756	0.2655	384.419	0.26865	384.587	0.2754	384.4	0.26565	384.475	0.2646	384.725	0.26271	384.413	0.26028
384.288	0.32675	384.462	0.2931	384.262	0.3099	384.475	0.29038	384.381	0.29	384.363	0.27875	384.119	0.2811	384.6	0.2862	384.425	0.282	384.444	0.2775	384.413	0.27756	384.194	0.27918	384.531	0.27216	384.7	0.2655	384.369	0.26865	384.538	0.2754	384.35	0.26428	384.425	0.26271	384.675	0.26271	384.363	0.26028
384.238	0.326	384.406	0.2928	384.212	0.3099	384.425	0.28951	384.331	0.289	384.312	0.27875	384.069	0.2811	384.544	0.28593	384.375	0.28175	384.387	0.2765	384.363	0.27729	384.137	0.27891	384.481	0.27216	384.65	0.2655	384.319	0.26838	384.481	0.27513	384.3	0.26428	384.375	0.26271	384.619	0.26271	384.306	0.26028
384.181	0.32575	384.356	0.2928	384.163	0.3096	384.375	0.28951	384.281	0.28825	384.256	0.27875	384.012	0.2811	384.494	0.28566	384.319	0.28175	384.337	0.27575	384.306	0.27729	384.087	0.27891	384.425	0.27189	384.6	0.26525	384.269	0.26703	384.431	0.27432	384.244	0.26428	384.325	0.26271	384.569	0.26271	384.256	0.25866
384.131	0.32575	384.306	0.2916	384.106	0.3078	384.319	0.28951	384.225	0.28825	384.206	0.2785	383.962	0.2811	384.444	0.28404	384.269	0.28075	384.288	0.27575	384.256	0.27567	384.038	0.27891	384.375	0.27108	384.544	0.26525	384.212	0.26676	384.381	0.2727	384.194	0.26428	384.269	0.26271	384.519	0.26271	384.2	0.25893
384.081	0.32525	384.25	0.291	384.056	0.3072	384.269	0.28951	384.175	0.28825	384.156	0.2785	383.913	0.2808	384.394	0.28404	384.219	0.28025	384.231	0.2755	384.2	0.27567	383.988	0.27864	384.325	0.27	384.494	0.2645	384.163	0.26676	384.325	0.27297	384.144	0.264	384.219	0.26271	384.462	0.26244	384.15	0.25893
384.025	0.325	384.2	0.291	384.006	0.3075	384.219	0.28951	384.119	0.28825	384.1	0.27825	383.856	0.2805	384.337	0.28404	384.163	0.28025	384.181	0.27525	384.15	0.2754	383.931	0.27864	384.269	0.27	384.438	0.2635	384.113	0.26676	384.275	0.2727	384.087	0.26373	384.169	0.26082	384.413	0.26109	384.1	0.25893
383.975	0.325	384.15	0.291	383.956	0.3072	384.163	0.28923	384.069	0.288	384.05	0.278	383.806	0.2805	384.288	0.28377	384.113	0.28	384.125	0.274	384.1	0.2754	383.881	0.27837	384.219	0.27	384.387	0.2635	384.056	0.26676	384.219	0.2727	384.038	0.26318	384.113	0.26055	384.356	0.26109	384.05	0.25866
383.925	0.32475	384.1	0.291	383.9	0.3072	384.113	0.28836	384.019	0.28775	384	0.2765	383.75	0.2802	384.238	0.28377	384.062	0.27975	384.075	0.274	384.05	0.27459	383.825	0.27783	384.163	0.27	384.337	0.2635	384.006	0.26649	384.169	0.27243	383.988	0.26235	384.062	0.26055	384.306	0.26109	383.994	0.25866
383.869	0.32475	384.044	0.2907	383.85	0.3072	384.062	0.28721	383.962	0.28775	383.95	0.2765	383.7	0.2802	384.188	0.28296	384.012	0.27875	384.025	0.27375	383.994	0.27378	383.775	0.27648	384.113	0.26973	384.288	0.26325	383.95	0.26622	384.119	0.27243	383.938	0.26235	384.012	0.26055	384.256	0.26082	383.944	0.25839
383.819	0.32375	383.994	0.2907	383.794	0.3072	384.006	0.28721	383.913	0.286	383.894	0.2765	383.65	0.2799	384.131	0.28215	383.956	0.27825	383.975	0.27375	383.944	0.27378	383.725	0.27648	384.062	0.26946	384.231	0.263	383.9	0.26622	384.069	0.27216	383.881	0.26208	383.956	0.26055	384.206	0.26082	383.894	0.25812
383.762	0.323	383.938	0.2898	383.744	0.3057	383.956	0.28721	383.863	0.286	383.844	0.2765	383.6	0.2796	384.075	0.28215	383.906	0.27825	383.919	0.27375	383.894	0.27378	383.669	0.27648	384.006	0.26946	384.181	0.26175	383.85	0.2646	384.012	0.27081	383.831	0.26208	383.906	0.25974	384.15	0.26055	383.837	0.25731
383.712	0.323	383.887	0.2886	383.694	0.3054	383.906	0.28721	383.812	0.286	383.794	0.27625	383.544	0.2793	384.025	0.28188	383.856	0.27825	383.869	0.2735	383.837	0.27378	383.619	0.27648	383.956	0.26784	384.131	0.26175	383.8	0.26433	383.962	0.27054	383.775	0.2618	383.856	0.25893	384.1	0.25812	383.788	0.2565
383.663	0.323	383.837	0.2886	383.637	0.3054	383.85	0.28693	383.756	0.28575	383.738	0.276	383.494	0.2781	383.975	0.28188	383.8	0.27825	383.819	0.27325	383.788	0.27351	383.569	0.27621	383.906	0.26757	384.075	0.26175	383.744	0.26433	383.906	0.27054	383.725	0.2618	383.8	0.25893	384.05	0.25839	383.731	0.2565
383.613	0.32275	383.781	0.2886	383.587	0.3051	383.8	0.28693	383.706	0.28575	383.688	0.27575	383.444	0.2775	383.925	0.28161	383.75	0.278	383.762	0.27325	383.738	0.27351	383.519	0.27594	383.856	0.26757	384.025	0.2615	383.694	0.26433	383.856	0.27054	383.675	0.26153	383.75	0.25893	383.994	0.25866	383.681	0.2565
383.556	0.3225	383.731	0.2886	383.538	0.3051	383.75	0.28693	383.65	0.285	383.631	0.27425	383.387	0.2775	383.869	0.28161	383.694	0.278	383.712	0.27275	383.681	0.27324	383.462	0.27594	383.8	0.26757	383.969	0.2615	383.644	0.26406	383.806	0.27027	383.619	0.26125	383.7	0.25893	383.944	0.25866	383.631	0.25623
383.506	0.3215	383.681	0.2883	383.488	0.3051	383.694	0.28693	383.6	0.284	383.581	0.27425	383.337	0.2775	383.819	0.28026	383.644	0.27775	383.663	0.27125	383.631	0.27297	383.406	0.27405	383.75	0.26757	383.919	0.26125	383.587	0.26406	383.756	0.27	383.569	0.26098	383.644	0.25893	383.894	0.25866	383.575	0.25623
383.45	0.32075	383.631	0.2883	383.431	0.3048	383.644	0.28664	383.55	0.284	383.531	0.27425	383.288	0.2772	383.769	0.27972	383.594	0.2765	383.606	0.27125	383.575	0.27243	383.356	0.27405	383.7	0.26676	383.869	0.26	383.538	0.26379	383.7	0.26838	383.519	0.26098	383.594	0.25866	383.837	0.25866	383.525	0.25596
383.4	0.32075	383.575	0.288	383.381	0.3045	383.594	0.28578	383.494	0.28375	383.481	0.274	383.231	0.2772	383.712	0.27972	383.544	0.276	383.556	0.271	383.525	0.27135	383.306	0.27405	383.644	0.26595	383.819	0.25975	383.488	0.26352	383.65	0.26838	383.462	0.2607	383.538	0.25731	383.788	0.25839	383.475	0.25569
383.35	0.32075	383.519	0.2862	383.325	0.3045	383.538	0.28463	383.444	0.28375	383.425	0.274	383.181	0.2769	383.663	0.27972	383.488	0.276	383.5	0.271	383.475	0.27135	383.256	0.27405	383.594	0.26595	383.762	0.25975	383.431	0.26352	383.6	0.26838	383.413	0.26015	383.488	0.25731	383.738	0.25839	383.425	0.25515
383.3	0.3195	383.469	0.2862	383.275	0.3045	383.488	0.28463	383.394	0.28375	383.375	0.27375	383.131	0.2769	383.606	0.27945	383.438	0.27575	383.45	0.271	383.425	0.27135	383.2	0.27405	383.538	0.26595	383.712	0.25975	383.381	0.26325	383.544	0.26838	383.363	0.2585	383.438	0.25731	383.681	0.25812	383.369	0.25407
383.244	0.319	383.419	0.2862	383.225	0.3021	383.438	0.28463	383.344	0.283	383.319	0.2725	383.075	0.2766	383.556	0.27945	383.381	0.27575	383.4	0.271	383.369	0.27108	383.15	0.27378	383.488	0.26595	383.663	0.25975	383.331	0.26163	383.494	0.26811	383.312	0.2585	383.387	0.25731	383.631	0.25731	383.319	0.25407
383.194	0.319	383.369	0.2859	383.169	0.3021	383.381	0.28463	383.288	0.282	383.269	0.272	383.025	0.2748	383.506	0.27918	383.331	0.2755	383.35	0.27075	383.319	0.27108	383.1	0.27351	383.438	0.26568	383.606	0.2595	383.275	0.26136	383.444	0.26811	383.256	0.2585	383.331	0.25731	383.575	0.25623	383.262	0.25407
383.144	0.3185	383.312	0.2859	383.119	0.3021	383.331	0.28434	383.238	0.282	383.219	0.272	382.975	0.2748	383.456	0.27891	383.281	0.27425	383.294	0.2705	383.262	0.27081	383.044	0.27324	383.381	0.26568	383.556	0.25925	383.225	0.26136	383.387	0.26784	383.206	0.25823	383.281	0.25704	383.531	0.25623	383.212	0.25407
383.087	0.31775	383.262	0.285	383.069	0.3021	383.281	0.28434	383.181	0.282	383.169	0.272	382.919	0.2748	383.4	0.27756	383.225	0.274	383.244	0.2695	383.212	0.26973	382.994	0.27189	383.331	0.26541	383.5	0.2585	383.175	0.26136	383.337	0.26622	383.15	0.25823	383.231	0.25704	383.475	0.25623	383.163	0.2538
383.038	0.31775	383.212	0.2841	383.012	0.3021	383.231	0.2829	383.131	0.28175	383.113	0.27175	382.869	0.2748	383.35	0.27729	383.175	0.274	383.188	0.2685	383.163	0.26892	382.944	0.27162	383.281	0.26487	383.45	0.25775	383.119	0.26109	383.288	0.26622	383.1	0.25795	383.175	0.25677	383.425	0.25596	383.106	0.2538
382.981	0.31775	383.156	0.2841	382.962	0.3021	383.175	0.28204	383.081	0.28175	383.062	0.2715	382.812	0.2748	383.3	0.27729	383.125	0.274	383.144	0.26875	383.113	0.26892	382.887	0.27162	383.231	0.26352	383.4	0.25775	383.069	0.26109	383.231	0.26622	383.05	0.25795	383.125	0.25515	383.369	0.25596	383.056	0.25218
382.931	0.31775	383.106	0.2841	382.913	0.3018	383.119	0.28204	383.031	0.28125	383.012	0.27	382.762	0.2745	383.244	0.27729	383.075	0.27375	383.087	0.26825	383.056	0.26892	382.837	0.27162	383.175	0.26352	383.35	0.2575	383.019	0.26082	383.181	0.26622	382.994	0.25795	383.069	0.25515	383.319	0.25569	383.006	0.25218
382.881	0.31775	383.05	0.2841	382.856	0.3018	383.069	0.28204	382.975	0.2795	382.956	0.27	382.712	0.2742	383.194	0.27729	383.019	0.2735	383.031	0.267	383.006	0.26892	382.788	0.27135	383.125	0.26352	383.294	0.2575	382.962	0.25947	383.131	0.26622	382.944	0.25768	383.019	0.25515	383.269	0.25569	382.956	0.25218
382.831	0.3175	383	0.2838	382.806	0.3003	383.019	0.28204	382.925	0.27975	382.906	0.27	382.663	0.2742	383.144	0.27702	382.969	0.273	382.981	0.26725	382.956	0.26865	382.731	0.27135	383.069	0.26352	383.244	0.25725	382.913	0.2592	383.075	0.26595	382.894	0.25603	382.969	0.25515	383.212	0.25488	382.9	0.25218
382.775	0.3175	382.95	0.2838	382.756	0.2994	382.969	0.28204	382.875	0.27975	382.85	0.27	382.606	0.2739	383.087	0.27702	382.913	0.272	382.931	0.26725	382.9	0.26865	382.681	0.27108	383.019	0.26325	383.194	0.25725	382.856	0.2592	383.025	0.26433	382.837	0.25575	382.919	0.25488	383.163	0.25353	382.844	0.25191
382.725	0.31625	382.9	0.2832	382.7	0.2994	382.913	0.28204	382.819	0.2795	382.806	0.27	382.556	0.273	383.038	0.27675	382.863	0.272	382.881	0.26725	382.85	0.26838	382.631	0.27081	382.969	0.26325	383.137	0.257	382.806	0.2592	382.969	0.2646	382.788	0.25575	382.863	0.25488	383.113	0.25353	382.794	0.25191
382.675	0.31575	382.844	0.2814	382.65	0.2994	382.863	0.28175	382.769	0.2795	382.75	0.26975	382.506	0.2718	382.981	0.2754	382.812	0.272	382.825	0.267	382.8	0.26811	382.581	0.26973	382.919	0.26298	383.087	0.2555	382.756	0.25893	382.925	0.2646	382.731	0.25575	382.812	0.25326	383.056	0.25353	382.744	0.25164
382.619	0.3155	382.794	0.2814	382.6	0.2994	382.812	0.28089	382.712	0.2795	382.7	0.2695	382.45	0.2718	382.931	0.27513	382.756	0.27175	382.775	0.267	382.744	0.26676	382.525	0.26919	382.863	0.26271	383.031	0.2555	382.706	0.25893	382.869	0.2646	382.681	0.25575	382.762	0.25326	383.006	0.25353	382.694	0.25137
382.569	0.3155	382.744	0.2814	382.55	0.2994	382.762	0.27974	382.663	0.27925	382.644	0.269	382.4	0.2718	382.881	0.27513	382.706	0.27175	382.725	0.26675	382.694	0.26676	382.475	0.26919	382.812	0.26271	382.981	0.2555	382.65	0.25866	382.819	0.26433	382.631	0.25548	382.706	0.25326	382.956	0.25272	382.637	0.25083
382.512	0.31525	382.694	0.2814	382.494	0.2991	382.706	0.27974	382.613	0.27925	382.594	0.26775	382.35	0.2718	382.831	0.27486	382.656	0.2715	382.675	0.266	382.637	0.26676	382.419	0.26919	382.762	0.26109	382.931	0.2555	382.6	0.25839	382.762	0.26406	382.581	0.25383	382.656	0.25326	382.9	0.25191	382.587	0.24921
382.462	0.31525	382.637	0.2814	382.444	0.2988	382.65	0.27974	382.562	0.27825	382.544	0.26775	382.294	0.2715	382.775	0.27486	382.606	0.27125	382.619	0.26525	382.587	0.26649	382.369	0.26919	382.706	0.26109	382.881	0.25525	382.544	0.25812	382.712	0.26244	382.531	0.25383	382.6	0.25326	382.85	0.25191	382.538	0.24921
382.413	0.3145	382.587	0.2814	382.387	0.2976	382.6	0.27974	382.506	0.2775	382.488	0.26775	382.244	0.2715	382.725	0.27459	382.55	0.271	382.569	0.265	382.538	0.26649	382.319	0.26757	382.656	0.26109	382.825	0.255	382.494	0.25704	382.663	0.26244	382.475	0.25383	382.55	0.25299	382.8	0.25191	382.481	0.24921
382.356	0.3135	382.531	0.2811	382.337	0.297	382.55	0.27945	382.456	0.2775	382.438	0.26775	382.188	0.2712	382.675	0.27405	382.5	0.2695	382.512	0.265	382.488	0.26622	382.262	0.2673	382.6	0.26109	382.775	0.255	382.444	0.2565	382.606	0.26244	382.425	0.25383	382.5	0.25191	382.744	0.25191	382.431	0.24921
382.306	0.3135	382.481	0.2811	382.288	0.297	382.5	0.27945	382.406	0.2775	382.387	0.2675	382.137	0.2712	382.619	0.27324	382.444	0.2695	382.462	0.265	382.431	0.26568	382.212	0.2673	382.55	0.26082	382.725	0.25475	382.387	0.2565	382.556	0.26244	382.375	0.25355	382.45	0.25137	382.694	0.25191	382.375	0.24894
382.256	0.31325	382.431	0.2808	382.231	0.297	382.444	0.27916	382.35	0.27725	382.331	0.2675	382.087	0.2712	382.569	0.27324	382.394	0.2695	382.413	0.2645	382.381	0.2646	382.163	0.2673	382.5	0.26082	382.669	0.2535	382.337	0.25623	382.506	0.26244	382.319	0.25355	382.394	0.25137	382.644	0.25164	382.325	0.24894
382.206	0.31325	382.375	0.2805	382.181	0.297	382.394	0.27888	382.3	0.277	382.281	0.26625	382.031	0.2709	382.519	0.27324	382.344	0.26925	382.356	0.26325	382.331	0.2646	382.106	0.2673	382.45	0.26055	382.619	0.25325	382.288	0.25623	382.45	0.26109	382.269	0.25328	382.344	0.25137	382.587	0.25164	382.275	0.24867
382.15	0.313	382.325	0.279	382.131	0.2967	382.344	0.27859	382.25	0.27675	382.225	0.266	381.981	0.2709	382.462	0.27297	382.288	0.2685	382.306	0.26325	382.275	0.2646	382.056	0.2673	382.394	0.26001	382.562	0.253	382.238	0.25596	382.4	0.26082	382.212	0.25328	382.294	0.2511	382.538	0.25137	382.225	0.24732
382.1	0.313	382.275	0.2787	382.075	0.2964	382.288	0.2783	382.194	0.2765	382.175	0.266	381.931	0.2697	382.413	0.2727	382.238	0.26775	382.256	0.26325	382.225	0.2646	382	0.26703	382.337	0.25866	382.512	0.253	382.181	0.25596	382.35	0.26109	382.163	0.25328	382.238	0.2511	382.481	0.2511	382.169	0.24732
382.044	0.3115	382.225	0.2787	382.025	0.2961	382.238	0.2783	382.144	0.275	382.125	0.266	381.881	0.2685	382.363	0.2727	382.188	0.26775	382.2	0.26325	382.175	0.26433	381.95	0.26595	382.294	0.25866	382.462	0.25275	382.131	0.25569	382.294	0.26109	382.113	0.2519	382.188	0.2511	382.431	0.2511	382.119	0.24732
381.994	0.3115	382.169	0.2784	381.969	0.2961	382.188	0.27801	382.087	0.275	382.075	0.26575	381.825	0.2685	382.306	0.27243	382.137	0.26775	382.15	0.263	382.119	0.26406	381.9	0.26514	382.238	0.25866	382.406	0.25275	382.075	0.25569	382.244	0.26082	382.062	0.25108	382.131	0.25083	382.381	0.25083	382.069	0.24705
381.944	0.3115	382.119	0.2784	381.919	0.2958	382.131	0.27543	382.038	0.275	382.019	0.2655	381.775	0.2685	382.256	0.27081	382.081	0.2675	382.094	0.263	382.069	0.26379	381.85	0.26514	382.188	0.25839	382.356	0.2525	382.031	0.25488	382.194	0.26082	382.006	0.25135	382.081	0.24921	382.325	0.25029	382.012	0.24705
381.894	0.31125	382.069	0.2775	381.869	0.2955	382.081	0.27571	381.988	0.275	381.969	0.26525	381.719	0.2685	382.2	0.27108	382.031	0.2675	382.044	0.26275	382.019	0.26271	381.794	0.26514	382.131	0.25839	382.306	0.25225	381.975	0.2538	382.137	0.26082	381.956	0.25135	382.031	0.24921	382.275	0.24867	381.962	0.24678
381.837	0.31025	382.012	0.2763	381.819	0.2952	382.031	0.27571	381.931	0.27475	381.919	0.264	381.669	0.2685	382.15	0.27108	381.975	0.2675	381.994	0.2625	381.962	0.2619	381.744	0.26514	382.081	0.25812	382.256	0.25125	381.919	0.2538	382.087	0.25947	381.906	0.25108	381.975	0.24921	382.225	0.24894	381.913	0.24678
381.788	0.3095	381.962	0.2763	381.762	0.2937	381.975	0.27571	381.881	0.2745	381.863	0.264	381.619	0.2682	382.1	0.27108	381.925	0.26725	381.944	0.2625	381.913	0.2619	381.694	0.26487	382.031	0.25731	382.2	0.25075	381.869	0.2538	382.038	0.2592	381.85	0.25108	381.925	0.24921	382.175	0.24867	381.856	0.24678
381.738	0.3095	381.906	0.2763	381.712	0.2934	381.925	0.27571	381.831	0.27325	381.812	0.264	381.569	0.2682	382.05	0.27081	381.875	0.267	381.887	0.261	381.863	0.2619	381.637	0.26487	381.975	0.25677	382.15	0.25075	381.819	0.2538	381.981	0.2592	381.8	0.25108	381.875	0.24921	382.119	0.24867	381.806	0.24651
381.681	0.3095	381.856	0.2763	381.663	0.2934	381.875	0.27571	381.781	0.27325	381.756	0.264	381.512	0.2679	381.994	0.27054	381.819	0.26675	381.837	0.26075	381.806	0.2619	381.587	0.26487	381.925	0.25677	382.1	0.25075	381.769	0.25353	381.931	0.25893	381.744	0.25108	381.819	0.24894	382.069	0.24705	381.756	0.24651
381.631	0.3095	381.806	0.2763	381.606	0.2934	381.819	0.27571	381.725	0.27325	381.706	0.2635	381.462	0.267	381.944	0.26919	381.769	0.2655	381.788	0.26075	381.756	0.2619	381.538	0.26487	381.875	0.25677	382.044	0.2505	381.712	0.25353	381.875	0.25893	381.694	0.25108	381.769	0.24894	382.012	0.24705	381.7	0.24624
381.575	0.309	381.75	0.2763	381.556	0.2934	381.769	0.27543	381.675	0.27325	381.656	0.2625	381.406	0.2661	381.894	0.26919	381.719	0.26525	381.731	0.26075	381.7	0.26163	381.481	0.2646	381.819	0.25677	381.994	0.2505	381.663	0.25299	381.825	0.25893	381.644	0.2508	381.719	0.24867	381.962	0.24705	381.65	0.24597
381.525	0.3075	381.7	0.2763	381.5	0.2931	381.719	0.27514	381.619	0.273	381.6	0.2625	381.356	0.2661	381.837	0.26919	381.663	0.26525	381.681	0.2605	381.65	0.26163	381.431	0.26325	381.769	0.25677	381.944	0.249	381.606	0.25137	381.775	0.25866	381.587	0.25053	381.663	0.24867	381.913	0.24705	381.6	0.24489
381.475	0.3075	381.65	0.276	381.45	0.2928	381.663	0.27485	381.569	0.27175	381.55	0.2625	381.306	0.2661	381.788	0.26892	381.613	0.26525	381.631	0.2605	381.6	0.26109	381.381	0.26271	381.719	0.2565	381.887	0.249	381.556	0.25137	381.725	0.25731	381.538	0.24998	381.613	0.24867	381.856	0.24732	381.544	0.24408
381.425	0.3075	381.6	0.2751	381.4	0.2928	381.613	0.27485	381.519	0.27175	381.5	0.2625	381.25	0.2661	381.731	0.26892	381.562	0.265	381.575	0.25975	381.55	0.25974	381.325	0.26271	381.663	0.2565	381.837	0.249	381.506	0.25137	381.669	0.25704	381.488	0.2486	381.562	0.2484	381.806	0.24705	381.494	0.24408
381.369	0.3075	381.544	0.2739	381.35	0.2925	381.562	0.27456	381.462	0.27175	381.45	0.2625	381.2	0.264	381.681	0.26892	381.506	0.26475	381.525	0.259	381.494	0.25974	381.275	0.26271	381.613	0.25623	381.788	0.249	381.456	0.25137	381.619	0.25704	381.431	0.2486	381.506	0.24678	381.756	0.24705	381.438	0.24408
381.319	0.3075	381.494	0.2739	381.294	0.2907	381.506	0.27399	381.413	0.27175	381.394	0.26225	381.15	0.2643	381.631	0.2673	381.456	0.26375	381.469	0.259	381.444	0.25974	381.225	0.26271	381.562	0.25623	381.731	0.24875	381.4	0.25137	381.569	0.25704	381.381	0.2486	381.456	0.24651	381.706	0.24597	381.394	0.24408
381.269	0.3075	381.438	0.2739	381.244	0.2904	381.456	0.27226	381.356	0.2715	381.344	0.262	381.1	0.2646	381.581	0.2673	381.406	0.26325	381.419	0.259	381.394	0.25974	381.175	0.26244	381.512	0.25461	381.681	0.24875	381.35	0.25137	381.519	0.25677	381.331	0.2486	381.406	0.24651	381.65	0.24516	381.337	0.24408
381.212	0.30725	381.387	0.2739	381.194	0.2904	381.406	0.27226	381.306	0.27025	381.288	0.2615	381.044	0.2646	381.525	0.2673	381.35	0.26325	381.369	0.25875	381.337	0.25947	381.119	0.26244	381.456	0.25461	381.625	0.2485	381.3	0.2511	381.462	0.25677	381.275	0.2486	381.35	0.24651	381.6	0.24516	381.281	0.24381
381.163	0.307	381.337	0.2739	381.137	0.2904	381.35	0.27226	381.256	0.27025	381.238	0.26025	380.994	0.2646	381.475	0.2673	381.3	0.26325	381.319	0.25775	381.288	0.25947	381.069	0.26028	381.406	0.25461	381.575	0.2485	381.244	0.2511	381.413	0.2565	381.225	0.24833	381.3	0.24651	381.544	0.24516	381.231	0.243
381.113	0.30675	381.281	0.2715	381.087	0.2904	381.3	0.27226	381.2	0.27025	381.188	0.26025	380.944	0.2643	381.425	0.2673	381.25	0.26325	381.262	0.25725	381.231	0.2592	381.012	0.26055	381.356	0.25434	381.525	0.24825	381.194	0.25083	381.356	0.2565	381.175	0.24805	381.25	0.24624	381.494	0.24516	381.181	0.24192
381.056	0.30525	381.231	0.2715	381.031	0.2901	381.25	0.27226	381.15	0.27025	381.137	0.26025	380.887	0.2643	381.375	0.2673	381.2	0.263	381.212	0.25725	381.181	0.25893	380.962	0.26055	381.3	0.25434	381.469	0.2475	381.137	0.24921	381.306	0.25623	381.119	0.24805	381.194	0.24624	381.444	0.24516	381.131	0.24192
381.006	0.305	381.181	0.2715	380.981	0.2898	381.2	0.27226	381.1	0.27	381.081	0.26025	380.837	0.264	381.319	0.26703	381.144	0.26275	381.156	0.25725	381.131	0.25893	380.913	0.26055	381.25	0.25272	381.419	0.24675	381.087	0.24948	381.256	0.25461	381.069	0.24778	381.144	0.24597	381.394	0.24489	381.075	0.24192
380.95	0.305	381.125	0.2718	380.931	0.2898	381.144	0.27198	381.05	0.27	381.031	0.26025	380.781	0.264	381.269	0.26703	381.094	0.26175	381.106	0.25725	381.081	0.25758	380.856	0.26055	381.194	0.25245	381.369	0.2465	381.038	0.24948	381.2	0.25488	381.019	0.24723	381.094	0.24543	381.337	0.24435	381.025	0.24192
380.9	0.305	381.075	0.2718	380.881	0.2895	381.087	0.27198	381	0.26975	380.981	0.26	380.731	0.2637	381.212	0.26676	381.044	0.2615	381.056	0.25725	381.025	0.25731	380.806	0.26028	381.144	0.25272	381.319	0.2465	380.988	0.24948	381.15	0.25461	380.969	0.24585	381.038	0.24408	381.288	0.24354	380.975	0.24165
380.85	0.30475	381.019	0.2718	380.825	0.2877	381.038	0.27169	380.944	0.2685	380.925	0.25975	380.681	0.2634	381.163	0.26649	380.988	0.2615	381.006	0.25625	380.975	0.25704	380.756	0.2592	381.094	0.25272	381.262	0.2465	380.931	0.24921	381.1	0.25461	380.913	0.24613	380.988	0.24408	381.231	0.24327	380.925	0.24165
380.8	0.30475	380.969	0.2715	380.775	0.2874	380.988	0.27083	380.894	0.26825	380.875	0.2585	380.625	0.2634	381.113	0.26487	380.938	0.2615	380.95	0.25575	380.925	0.25704	380.7	0.25866	381.044	0.25272	381.212	0.24625	380.881	0.24921	381.044	0.25461	380.863	0.24613	380.938	0.24408	381.181	0.24327	380.869	0.24165
380.744	0.303	380.919	0.2712	380.725	0.2877	380.938	0.26968	380.837	0.26825	380.819	0.25825	380.575	0.2616	381.056	0.26487	380.881	0.26125	380.9	0.256	380.869	0.25677	380.65	0.25866	380.988	0.25245	381.156	0.246	380.831	0.24894	380.994	0.25434	380.806	0.24585	380.887	0.24408	381.131	0.24327	380.812	0.24165
380.694	0.303	380.869	0.2712	380.669	0.2877	380.881	0.26968	380.788	0.26825	380.769	0.25825	380.525	0.2613	381.006	0.26487	380.831	0.26025	380.85	0.256	380.819	0.25677	380.594	0.25866	380.938	0.25245	381.106	0.24575	380.775	0.24732	380.938	0.25407	380.756	0.24585	380.831	0.24408	381.075	0.24327	380.762	0.24138
380.644	0.303	380.812	0.2709	380.619	0.2877	380.831	0.26968	380.738	0.26825	380.719	0.25825	380.475	0.2613	380.956	0.2646	380.781	0.25975	380.794	0.25575	380.769	0.2565	380.55	0.25866	380.887	0.25218	381.056	0.24575	380.725	0.24759	380.887	0.2538	380.706	0.24558	380.781	0.24408	381.025	0.243	380.712	0.23976
380.587	0.303	380.762	0.2694	380.569	0.2877	380.781	0.26968	380.681	0.2675	380.669	0.2565	380.419	0.2613	380.9	0.2646	380.725	0.26	380.744	0.25575	380.712	0.2565	380.494	0.25866	380.831	0.25218	381.006	0.2455	380.675	0.24759	380.837	0.2538	380.65	0.24558	380.725	0.24381	380.975	0.243	380.663	0.23949
380.538	0.303	380.706	0.2694	380.512	0.2874	380.731	0.26968	380.631	0.2665	380.613	0.25675	380.369	0.2613	380.85	0.2646	380.675	0.26	380.688	0.2555	380.663	0.25623	380.444	0.25839	380.781	0.25191	380.95	0.24525	380.619	0.24759	380.788	0.25191	380.6	0.2453	380.675	0.243	380.925	0.243	380.606	0.23949
380.481	0.30275	380.663	0.2694	380.462	0.2871	380.675	0.26968	380.581	0.26675	380.562	0.25675	380.312	0.261	380.8	0.26352	380.619	0.25975	380.637	0.25525	380.613	0.25596	380.387	0.25758	380.725	0.25164	380.9	0.24425	380.569	0.24732	380.731	0.25191	380.55	0.24393	380.625	0.24165	380.869	0.24273	380.556	0.23949
380.431	0.3025	380.606	0.2691	380.413	0.2868	380.619	0.26939	380.531	0.26675	380.512	0.25675	380.262	0.261	380.744	0.26271	380.569	0.25975	380.587	0.255	380.556	0.25569	380.337	0.25704	380.675	0.25137	380.85	0.2435	380.512	0.24732	380.681	0.25191	380.5	0.24393	380.569	0.24192	380.819	0.24165	380.5	0.23949
380.381	0.3025	380.556	0.2691	380.356	0.2865	380.569	0.2691	380.475	0.2665	380.456	0.2565	380.212	0.261	380.694	0.26271	380.519	0.2585	380.538	0.255	380.506	0.25515	380.288	0.25677	380.625	0.2511	380.794	0.2435	380.462	0.24705	380.631	0.25191	380.444	0.24393	380.519	0.24192	380.769	0.24111	380.45	0.23949
380.331	0.30225	380.5	0.2688	380.306	0.2865	380.519	0.26881	380.419	0.2665	380.406	0.25625	380.156	0.261	380.637	0.26271	380.469	0.25825	380.481	0.254	380.456	0.25407	380.231	0.25677	380.569	0.25056	380.744	0.24325	380.413	0.24678	380.575	0.25191	380.394	0.24393	380.469	0.24192	380.712	0.24111	380.4	0.23922
380.275	0.302	380.45	0.2688	380.256	0.2865	380.469	0.26738	380.375	0.26625	380.35	0.25625	380.106	0.2595	380.587	0.26271	380.413	0.25825	380.431	0.2535	380.4	0.25407	380.181	0.25677	380.519	0.24948	380.688	0.24225	380.363	0.24678	380.525	0.25164	380.337	0.24393	380.413	0.24192	380.663	0.24111	380.344	0.23922
380.225	0.3015	380.4	0.2685	380.2	0.2862	380.419	0.26738	380.319	0.266	380.3	0.256	380.056	0.2592	380.538	0.26271	380.363	0.25825	380.381	0.2535	380.35	0.2538	380.131	0.25677	380.469	0.24975	380.637	0.2425	380.306	0.24651	380.475	0.25137	380.288	0.24365	380.363	0.24165	380.606	0.24084	380.294	0.23895
380.175	0.3	380.344	0.2667	380.15	0.2859	380.363	0.26709	380.269	0.26575	380.25	0.256	380	0.2592	380.488	0.26271	380.312	0.25825	380.325	0.25325	380.294	0.2538	380.075	0.2565	380.419	0.24948	380.587	0.2425	380.256	0.24651	380.419	0.25002	380.238	0.24365	380.312	0.24165	380.556	0.24084	380.244	0.23868
380.119	0.3	380.294	0.2667	380.094	0.285	380.312	0.26709	380.212	0.26575	380.2	0.2545	379.95	0.2592	380.431	0.26244	380.256	0.25825	380.275	0.25325	380.244	0.25272	380.025	0.2565	380.363	0.24948	380.538	0.2425	380.206	0.24435	380.369	0.25002	380.181	0.24338	380.256	0.24165	380.506	0.24057	380.194	0.23841
380.069	0.3	380.244	0.2667	380.044	0.2841	380.256	0.26709	380.163	0.26425	380.144	0.2545	379.9	0.2592	380.381	0.26244	380.206	0.258	380.219	0.253	380.194	0.25245	379.975	0.25623	380.312	0.24948	380.481	0.2425	380.15	0.24462	380.312	0.25002	380.131	0.2431	380.206	0.24165	380.45	0.24057	380.137	0.23841
380.012	0.3	380.194	0.2667	379.994	0.2841	380.206	0.26709	380.113	0.264	380.094	0.25425	379.844	0.2589	380.331	0.26217	380.156	0.25775	380.169	0.25175	380.144	0.25245	379.919	0.25542	380.262	0.24921	380.431	0.24225	380.1	0.24435	380.262	0.25002	380.081	0.24173	380.156	0.24138	380.4	0.2403	380.087	0.23679
379.962	0.29975	380.137	0.2667	379.938	0.2841	380.156	0.2668	380.056	0.264	380.044	0.25425	379.794	0.2589	380.275	0.26028	380.1	0.2575	380.119	0.251	380.087	0.25245	379.869	0.25461	380.206	0.24894	380.381	0.242	380.044	0.24435	380.212	0.24975	380.031	0.24145	380.1	0.23976	380.35	0.2403	380.038	0.23679
379.913	0.2995	380.087	0.2664	379.887	0.2841	380.1	0.2668	380.006	0.264	379.988	0.25425	379.744	0.2586	380.225	0.26055	380.05	0.25725	380.062	0.25125	380.038	0.25245	379.819	0.25461	380.156	0.24867	380.325	0.24175	379.994	0.24435	380.163	0.24975	379.975	0.24145	380.05	0.23949	380.3	0.24003	379.981	0.23679
379.863	0.29825	380.031	0.2664	379.837	0.2838	380.05	0.26651	379.956	0.26375	379.938	0.254	379.688	0.2586	380.169	0.26055	379.994	0.257	380.012	0.25125	379.988	0.25245	379.762	0.25461	380.1	0.24867	380.275	0.241	379.944	0.24435	380.106	0.24948	379.919	0.24145	380	0.23949	380.244	0.23976	379.931	0.23679
379.806	0.298	379.981	0.2655	379.788	0.2835	380	0.26651	379.9	0.26375	379.887	0.254	379.637	0.2586	380.119	0.26055	379.944	0.25625	379.962	0.25125	379.931	0.25218	379.712	0.25461	380.05	0.24867	380.219	0.24125	379.894	0.24381	380.056	0.24948	379.869	0.24145	379.95	0.23949	380.194	0.23895	379.881	0.23652
379.756	0.298	379.931	0.2643	379.731	0.282	379.95	0.26508	379.85	0.262	379.831	0.25325	379.587	0.2583	380.069	0.26028	379.894	0.2555	379.913	0.251	379.881	0.25218	379.663	0.25434	380	0.24705	380.169	0.24125	379.837	0.24273	380.006	0.24867	379.819	0.24145	379.894	0.23949	380.144	0.23814	379.825	0.23652
379.7	0.298	379.875	0.2646	379.681	0.2814	379.894	0.2645	379.794	0.262	379.781	0.2525	379.538	0.2583	380.019	0.26028	379.844	0.2555	379.856	0.251	379.825	0.25056	379.613	0.25407	379.95	0.24678	380.119	0.24	379.788	0.243	379.95	0.24786	379.769	0.24118	379.844	0.23949	380.087	0.23814	379.775	0.23625
379.65	0.29775	379.825	0.2646	379.625	0.2814	379.837	0.2645	379.744	0.262	379.725	0.2525	379.481	0.258	379.962	0.26028	379.788	0.25525	379.806	0.25	379.775	0.25056	379.556	0.25407	379.894	0.24678	380.069	0.23975	379.738	0.243	379.9	0.24786	379.712	0.24118	379.788	0.23949	380.038	0.23787	379.719	0.23517
379.6	0.29775	379.775	0.2646	379.575	0.2814	379.794	0.2645	379.694	0.262	379.675	0.25225	379.431	0.2562	379.913	0.26028	379.738	0.25525	379.756	0.2495	379.725	0.25056	379.506	0.25326	379.844	0.24678	380.012	0.23975	379.688	0.243	379.85	0.24786	379.663	0.2409	379.738	0.23922	379.981	0.23787	379.669	0.2349
379.544	0.2975	379.719	0.2646	379.525	0.2814	379.738	0.26421	379.644	0.262	379.625	0.25225	379.375	0.2562	379.863	0.26001	379.688	0.25525	379.7	0.2495	379.675	0.25083	379.45	0.25245	379.788	0.24651	379.962	0.23975	379.631	0.24273	379.794	0.24786	379.613	0.2398	379.688	0.23733	379.931	0.2376	379.619	0.2349
379.494	0.29725	379.669	0.2643	379.469	0.2814	379.688	0.26421	379.587	0.26175	379.575	0.252	379.325	0.2562	379.806	0.25839	379.631	0.255	379.65	0.2495	379.619	0.25056	379.4	0.25245	379.738	0.24651	379.913	0.2395	379.575	0.24273	379.744	0.24759	379.556	0.23925	379.631	0.2376	379.881	0.2376	379.569	0.2349
379.444	0.297	379.619	0.2643	379.419	0.2814	379.631	0.26393	379.538	0.26175	379.519	0.252	379.275	0.2562	379.756	0.25812	379.581	0.25475	379.6	0.2495	379.569	0.25056	379.35	0.25245	379.688	0.24651	379.856	0.2395	379.525	0.24273	379.694	0.24759	379.506	0.23925	379.581	0.23733	379.831	0.23733	379.512	0.2349
379.387	0.29675	379.562	0.264	379.369	0.2814	379.581	0.26364	379.488	0.26175	379.469	0.2505	379.219	0.2562	379.7	0.25812	379.525	0.25375	379.544	0.2495	379.519	0.25029	379.294	0.25245	379.631	0.24651	379.806	0.23925	379.475	0.24246	379.637	0.24732	379.456	0.23925	379.531	0.23733	379.775	0.23733	379.462	0.23463
379.337	0.2955	379.512	0.2637	379.319	0.2811	379.531	0.26364	379.431	0.2615	379.419	0.2505	379.169	0.2559	379.65	0.25812	379.475	0.2535	379.494	0.2495	379.462	0.25029	379.244	0.25218	379.581	0.24543	379.756	0.23925	379.425	0.24219	379.587	0.24705	379.4	0.23925	379.481	0.23733	379.725	0.23706	379.413	0.23463
379.281	0.29525	379.462	0.2622	379.262	0.279	379.475	0.26335	379.381	0.26	379.363	0.2505	379.119	0.2559	379.6	0.25812	379.425	0.25325	379.444	0.24925	379.413	0.25002	379.194	0.25218	379.531	0.24435	379.7	0.2385	379.369	0.24192	379.531	0.24678	379.35	0.23898	379.425	0.23733	379.669	0.23706	379.356	0.23436
379.238	0.29525	379.406	0.2622	379.212	0.2793	379.425	0.26335	379.325	0.26	379.312	0.2505	379.069	0.2559	379.55	0.25812	379.375	0.25325	379.387	0.249	379.356	0.2484	379.137	0.25191	379.481	0.24435	379.65	0.2375	379.319	0.24192	379.481	0.24516	379.3	0.23898	379.375	0.23706	379.619	0.23679	379.306	0.23409
379.181	0.29525	379.356	0.2622	379.163	0.2796	379.375	0.26306	379.275	0.26	379.256	0.25025	379.012	0.2556	379.494	0.25785	379.319	0.25325	379.337	0.24875	379.306	0.2484	379.087	0.25164	379.425	0.24435	379.594	0.2375	379.269	0.24165	379.431	0.24543	379.244	0.23898	379.325	0.23706	379.569	0.23652	379.256	0.23382
379.131	0.294	379.306	0.2622	379.106	0.2796	379.319	0.26278	379.225	0.26	379.206	0.25025	378.962	0.2553	379.444	0.25758	379.269	0.253	379.281	0.24775	379.256	0.2484	379.038	0.25164	379.375	0.24435	379.544	0.2375	379.212	0.24057	379.381	0.24543	379.194	0.2387	379.269	0.23706	379.512	0.23625	379.2	0.23355
379.075	0.29375	379.25	0.2619	379.056	0.2796	379.269	0.26249	379.175	0.25975	379.156	0.25	378.906	0.255	379.394	0.25596	379.212	0.253	379.231	0.24725	379.2	0.2484	378.981	0.2511	379.319	0.24435	379.494	0.2375	379.163	0.24003	379.325	0.24543	379.144	0.23843	379.219	0.23625	379.462	0.23571	379.15	0.2322
379.025	0.29375	379.2	0.2619	379	0.2793	379.219	0.26249	379.119	0.25975	379.106	0.2495	378.856	0.255	379.344	0.25596	379.163	0.25225	379.181	0.24725	379.15	0.2484	378.931	0.24975	379.269	0.24435	379.444	0.2375	379.106	0.24003	379.275	0.24543	379.094	0.23815	379.163	0.23517	379.413	0.23463	379.1	0.2322
378.975	0.29375	379.15	0.2616	378.95	0.279	379.163	0.26249	379.069	0.2595	379.05	0.24875	378.806	0.2547	379.288	0.25623	379.113	0.2515	379.125	0.24725	379.1	0.24813	378.881	0.25002	379.219	0.24408	379.387	0.23725	379.056	0.24003	379.225	0.24516	379.038	0.23815	379.113	0.23517	379.363	0.23463	379.044	0.2322
378.919	0.29375	379.094	0.2598	378.9	0.279	379.113	0.2622	379.019	0.25875	379	0.24875	378.75	0.2532	379.238	0.25596	379.062	0.2515	379.075	0.247	379.05	0.24813	378.825	0.25002	379.163	0.24408	379.337	0.23725	379.006	0.23976	379.169	0.24489	378.988	0.23733	379.062	0.23517	379.306	0.23463	378.994	0.2322
378.869	0.2935	379.044	0.2601	378.85	0.2769	379.062	0.2599	378.969	0.25775	378.95	0.24875	378.7	0.2532	379.181	0.25596	379.006	0.2515	379.025	0.247	378.994	0.24786	378.775	0.25002	379.113	0.24408	379.288	0.237	378.956	0.23976	379.119	0.24462	378.931	0.2365	379.006	0.23517	379.256	0.23436	378.938	0.2322
378.819	0.2925	378.994	0.2601	378.794	0.2772	379.006	0.26019	378.913	0.258	378.894	0.24875	378.65	0.2532	379.131	0.25596	378.956	0.25125	378.975	0.24675	378.944	0.24759	378.725	0.24813	379.062	0.24354	379.231	0.23675	378.9	0.23976	379.069	0.24327	378.881	0.2365	378.956	0.23517	379.2	0.23436	378.887	0.23193
378.762	0.292	378.938	0.2598	378.744	0.2772	378.956	0.26019	378.856	0.258	378.844	0.24875	378.6	0.2532	379.081	0.25596	378.906	0.25025	378.919	0.2465	378.894	0.24759	378.669	0.2484	379.006	0.24192	379.181	0.23675	378.85	0.23949	379.012	0.24327	378.831	0.2365	378.906	0.2349	379.15	0.23436	378.837	0.23193
378.712	0.29225	378.887	0.2598	378.688	0.2772	378.906	0.2599	378.806	0.25775	378.788	0.2485	378.544	0.2532	379.025	0.25569	378.85	0.24975	378.869	0.2465	378.837	0.24732	378.619	0.2484	378.956	0.24219	379.125	0.235	378.8	0.23949	378.962	0.24354	378.775	0.23623	378.85	0.2349	379.1	0.23409	378.788	0.23166
378.663	0.292	378.837	0.2595	378.644	0.2772	378.856	0.2599	378.756	0.25775	378.738	0.248	378.494	0.2529	378.975	0.25569	378.8	0.25	378.819	0.24625	378.788	0.2457	378.562	0.2484	378.906	0.24192	379.075	0.23475	378.744	0.23787	378.906	0.24354	378.725	0.23623	378.8	0.2349	379.044	0.23382	378.731	0.23058
378.606	0.292	378.788	0.2595	378.587	0.2772	378.8	0.2599	378.706	0.2575	378.688	0.247	378.438	0.2529	378.925	0.25542	378.75	0.25	378.762	0.246	378.738	0.24543	378.512	0.2484	378.856	0.24192	379.025	0.23475	378.694	0.2376	378.856	0.24327	378.675	0.23623	378.75	0.2349	378.994	0.23382	378.681	0.23004
378.556	0.292	378.731	0.2592	378.531	0.2772	378.744	0.2599	378.65	0.2575	378.637	0.247	378.387	0.2526	378.869	0.25542	378.694	0.24975	378.712	0.24575	378.681	0.24543	378.462	0.2484	378.8	0.24192	378.975	0.23475	378.644	0.2376	378.806	0.24327	378.625	0.23485	378.694	0.23382	378.944	0.23355	378.631	0.23004
378.506	0.29175	378.675	0.2592	378.481	0.2766	378.694	0.2599	378.6	0.25725	378.581	0.247	378.337	0.2523	378.819	0.25353	378.644	0.24975	378.656	0.2455	378.631	0.24543	378.413	0.24813	378.75	0.24165	378.919	0.23475	378.587	0.2376	378.756	0.24327	378.569	0.23458	378.644	0.23301	378.894	0.23247	378.581	0.23004
378.45	0.29125	378.625	0.2589	378.431	0.2748	378.644	0.25961	378.55	0.25725	378.531	0.247	378.281	0.2523	378.762	0.25353	378.587	0.2495	378.606	0.24475	378.581	0.24543	378.356	0.24813	378.7	0.24165	378.869	0.23475	378.538	0.2376	378.7	0.243	378.519	0.23458	378.594	0.23301	378.837	0.23166	378.525	0.23004
378.4	0.28975	378.575	0.2589	378.381	0.2751	378.594	0.25846	378.5	0.257	378.475	0.247	378.231	0.252	378.712	0.25353	378.538	0.2495	378.556	0.244	378.525	0.24543	378.306	0.24786	378.644	0.24165	378.812	0.234	378.481	0.2376	378.65	0.24273	378.462	0.23458	378.538	0.23301	378.788	0.23166	378.469	0.23004
378.35	0.28975	378.525	0.2589	378.325	0.2751	378.538	0.25789	378.444	0.2565	378.425	0.247	378.181	0.2517	378.663	0.25353	378.488	0.2495	378.506	0.244	378.475	0.24516	378.256	0.24786	378.594	0.24138	378.762	0.233	378.431	0.23733	378.6	0.24273	378.413	0.23458	378.488	0.23301	378.731	0.23166	378.419	0.22977
378.294	0.28975	378.469	0.2565	378.275	0.2751	378.488	0.25789	378.387	0.25525	378.375	0.24625	378.131	0.2499	378.613	0.25353	378.438	0.2495	378.45	0.24375	378.419	0.24489	378.206	0.24759	378.544	0.24003	378.712	0.23325	378.381	0.23733	378.544	0.24246	378.363	0.23458	378.438	0.23274	378.681	0.23166	378.369	0.22977
378.244	0.28975	378.419	0.2565	378.225	0.2751	378.438	0.25789	378.337	0.25525	378.325	0.24525	378.075	0.2502	378.556	0.25326	378.381	0.24925	378.4	0.24375	378.369	0.24489	378.15	0.24732	378.488	0.24003	378.663	0.23325	378.331	0.23706	378.494	0.24219	378.306	0.23458	378.387	0.23274	378.631	0.23139	378.319	0.2295
378.194	0.28975	378.369	0.2565	378.169	0.2751	378.387	0.25789	378.288	0.25525	378.269	0.24525	378.025	0.2499	378.506	0.25326	378.331	0.24825	378.35	0.24375	378.319	0.24408	378.1	0.2457	378.438	0.24003	378.606	0.233	378.275	0.23706	378.444	0.24057	378.256	0.2343	378.331	0.23247	378.581	0.23139	378.262	0.2295
378.137	0.2895	378.319	0.2568	378.119	0.2748	378.331	0.2576	378.238	0.25525	378.219	0.24525	377.975	0.2499	378.456	0.25326	378.281	0.24725	378.294	0.243	378.262	0.24327	378.044	0.24543	378.381	0.24003	378.556	0.233	378.225	0.23706	378.387	0.24057	378.206	0.2343	378.281	0.23247	378.525	0.23112	378.212	0.22923
378.087	0.2895	378.262	0.2565	378.062	0.2748	378.275	0.25616	378.181	0.255	378.169	0.24525	377.919	0.2499	378.4	0.25299	378.231	0.2475	378.244	0.24225	378.212	0.24327	377.994	0.24543	378.331	0.23976	378.506	0.233	378.175	0.23652	378.337	0.24057	378.15	0.23403	378.225	0.23247	378.475	0.23112	378.163	0.22923
378.038	0.289	378.206	0.2565	378.012	0.2745	378.225	0.25616	378.131	0.25475	378.113	0.24525	377.869	0.2499	378.35	0.25299	378.175	0.2475	378.188	0.24225	378.163	0.24327	377.944	0.24543	378.281	0.23976	378.45	0.233	378.119	0.2349	378.288	0.24057	378.1	0.23375	378.175	0.23247	378.425	0.23085	378.106	0.22896
377.981	0.28775	378.156	0.2565	377.962	0.2745	378.175	0.25616	378.081	0.25475	378.062	0.245	377.812	0.2499	378.3	0.2511	378.119	0.24725	378.137	0.24225	378.113	0.24327	377.887	0.24543	378.225	0.23949	378.4	0.23275	378.069	0.2349	378.231	0.2403	378.05	0.23375	378.125	0.2322	378.369	0.2295	378.056	0.22734
377.931	0.28775	378.106	0.2562	377.913	0.2745	378.125	0.25616	378.025	0.2545	378.006	0.245	377.762	0.2496	378.244	0.2511	378.069	0.24725	378.087	0.24225	378.056	0.24327	377.837	0.24516	378.175	0.23949	378.344	0.23225	378.012	0.2349	378.181	0.2403	378	0.23348	378.069	0.23139	378.319	0.2295	378	0.22707
377.881	0.28775	378.056	0.2562	377.856	0.2742	378.069	0.25616	377.975	0.25425	377.956	0.2445	377.712	0.2496	378.194	0.2511	378.019	0.24725	378.038	0.24225	378.006	0.243	377.788	0.24516	378.125	0.23949	378.294	0.23125	377.962	0.2349	378.131	0.24003	377.944	0.2332	378.019	0.23004	378.262	0.2295	377.95	0.22707
377.831	0.28775	378	0.2559	377.806	0.2739	378.019	0.25616	377.925	0.254	377.906	0.24325	377.663	0.2493	378.144	0.2511	377.962	0.247	377.981	0.242	377.95	0.24273	377.738	0.24489	378.075	0.23922	378.244	0.2315	377.913	0.2349	378.075	0.23895	377.894	0.23293	377.962	0.23004	378.212	0.2295	377.9	0.22734
377.775	0.2875	377.95	0.2559	377.756	0.2739	377.969	0.25616	377.869	0.253	377.856	0.24325	377.606	0.2484	378.087	0.2511	377.913	0.24675	377.931	0.24175	377.9	0.24273	377.681	0.24489	378.019	0.23868	378.188	0.23125	377.863	0.2349	378.025	0.23868	377.837	0.23265	377.919	0.23031	378.163	0.2295	377.85	0.22707
377.725	0.28725	377.9	0.2556	377.7	0.2721	377.913	0.25588	377.819	0.2525	377.8	0.24325	377.556	0.2475	378.038	0.2511	377.863	0.24625	377.881	0.2415	377.85	0.24246	377.625	0.24462	377.969	0.23733	378.137	0.23125	377.806	0.2349	377.975	0.23868	377.788	0.23265	377.863	0.23031	378.106	0.2295	377.794	0.22707
377.669	0.28675	377.844	0.2553	377.65	0.2718	377.863	0.25444	377.769	0.2525	377.75	0.24325	377.5	0.2478	377.988	0.25083	377.812	0.24525	377.825	0.2415	377.794	0.24219	377.581	0.243	377.919	0.23733	378.087	0.23125	377.756	0.23301	377.919	0.23868	377.738	0.23238	377.812	0.23004	378.056	0.22923	377.744	0.22707
377.619	0.28575	377.794	0.2553	377.594	0.2721	377.806	0.25473	377.712	0.2525	377.7	0.24325	377.45	0.2475	377.931	0.25056	377.756	0.24525	377.775	0.24125	377.744	0.24192	377.525	0.243	377.863	0.23733	378.038	0.231	377.7	0.23328	377.869	0.23868	377.688	0.2321	377.756	0.23004	378.006	0.22896	377.694	0.2268
377.569	0.286	377.744	0.255	377.544	0.2721	377.756	0.25473	377.663	0.25225	377.644	0.24325	377.4	0.2475	377.881	0.25056	377.706	0.24525	377.719	0.24075	377.694	0.24165	377.475	0.243	377.812	0.23733	377.981	0.231	377.65	0.23328	377.819	0.23868	377.631	0.2321	377.706	0.22977	377.956	0.22761	377.637	0.22653
377.512	0.28575	377.688	0.2547	377.494	0.2718	377.706	0.25444	377.613	0.25225	377.594	0.243	377.344	0.2475	377.825	0.25056	377.65	0.24525	377.669	0.2395	377.637	0.24165	377.419	0.243	377.756	0.23733	377.931	0.23075	377.6	0.23328	377.762	0.23841	377.581	0.23183	377.656	0.22923	377.9	0.22734	377.587	0.22653
377.462	0.286	377.637	0.2544	377.438	0.2718	377.656	0.25444	377.556	0.252	377.544	0.24275	377.294	0.2475	377.775	0.25029	377.6	0.245	377.619	0.23975	377.587	0.24165	377.369	0.243	377.706	0.23706	377.881	0.2305	377.544	0.23328	377.712	0.23814	377.531	0.23155	377.6	0.22788	377.85	0.22761	377.538	0.22599
377.413	0.28575	377.587	0.2544	377.387	0.2718	377.6	0.25444	377.506	0.252	377.488	0.2425	377.244	0.2472	377.725	0.25002	377.55	0.24475	377.569	0.2395	377.538	0.24084	377.319	0.24273	377.656	0.23706	377.825	0.23025	377.494	0.23328	377.663	0.23814	377.475	0.23128	377.55	0.22815	377.8	0.22761	377.481	0.22491
377.356	0.2855	377.531	0.2541	377.337	0.2715	377.55	0.25444	377.456	0.25175	377.438	0.2425	377.194	0.2469	377.669	0.24975	377.5	0.24475	377.512	0.2395	377.488	0.23949	377.269	0.24273	377.606	0.23571	377.775	0.23025	377.444	0.23301	377.606	0.23679	377.425	0.231	377.5	0.22815	377.744	0.22734	377.431	0.22491
377.306	0.2855	377.481	0.2526	377.288	0.2712	377.5	0.25415	377.4	0.25175	377.381	0.24225	377.137	0.2469	377.619	0.24759	377.444	0.24325	377.462	0.2395	377.431	0.23949	377.212	0.24273	377.55	0.23544	377.719	0.2295	377.394	0.23301	377.556	0.23652	377.369	0.23018	377.444	0.22815	377.694	0.22734	377.381	0.22491
377.25	0.28375	377.431	0.2523	377.231	0.2712	377.45	0.25415	377.35	0.25075	377.331	0.241	377.087	0.2466	377.569	0.24759	377.394	0.24325	377.413	0.23925	377.381	0.23949	377.163	0.24219	377.5	0.23544	377.669	0.2285	377.337	0.23274	377.5	0.23652	377.319	0.22935	377.394	0.22815	377.637	0.22734	377.325	0.22491
377.2	0.28375	377.375	0.2523	377.181	0.2703	377.394	0.25386	377.3	0.25	377.281	0.24075	377.038	0.2466	377.519	0.24759	377.344	0.24325	377.356	0.23825	377.325	0.23949	377.106	0.24111	377.45	0.23571	377.619	0.2285	377.288	0.23274	377.45	0.23652	377.269	0.22935	377.344	0.22815	377.587	0.22707	377.275	0.22491
377.15	0.28375	377.325	0.2523	377.131	0.2694	377.344	0.25358	377.244	0.25	377.231	0.24075	376.981	0.2463	377.462	0.24759	377.288	0.24325	377.306	0.2375	377.275	0.23949	377.056	0.24111	377.394	0.23544	377.562	0.2285	377.231	0.23247	377.4	0.23652	377.219	0.22935	377.288	0.22815	377.538	0.22707	377.225	0.22491
377.1	0.28375	377.275	0.252	377.075	0.2694	377.288	0.25329	377.194	0.25	377.175	0.24075	376.931	0.2463	377.413	0.24759	377.238	0.24325	377.25	0.23775	377.225	0.23949	377.006	0.24111	377.344	0.23544	377.512	0.2285	377.181	0.23139	377.35	0.23652	377.163	0.22935	377.238	0.22788	377.481	0.2268	377.169	0.22464
377.044	0.28375	377.219	0.252	377.025	0.2691	377.238	0.25329	377.144	0.24975	377.125	0.24075	376.875	0.246	377.356	0.24759	377.188	0.24325	377.2	0.23775	377.169	0.23922	376.95	0.24111	377.288	0.23544	377.462	0.22825	377.131	0.23085	377.294	0.23625	377.106	0.22935	377.188	0.22788	377.431	0.22653	377.119	0.2241
376.994	0.2835	377.169	0.2502	376.975	0.2691	377.188	0.25271	377.087	0.24975	377.075	0.2405	376.825	0.2457	377.306	0.24759	377.131	0.243	377.15	0.2375	377.119	0.23922	376.9	0.24084	377.238	0.23517	377.413	0.22825	377.075	0.23085	377.244	0.23625	377.062	0.22908	377.131	0.22788	377.381	0.22653	377.069	0.22302
376.944	0.2835	377.119	0.2505	376.919	0.2691	377.131	0.25156	377.038	0.2495	377.019	0.2405	376.775	0.2454	377.256	0.24732	377.081	0.24275	377.1	0.2375	377.069	0.23868	376.85	0.24084	377.188	0.23517	377.356	0.22825	377.025	0.23085	377.194	0.23598	377.006	0.22908	377.081	0.22734	377.331	0.22518	377.012	0.22329
376.887	0.28325	377.062	0.2505	376.869	0.2691	377.081	0.25156	376.981	0.2495	376.969	0.24025	376.719	0.2436	377.206	0.24732	377.031	0.24275	377.044	0.2375	377.012	0.23706	376.8	0.24084	377.137	0.2349	377.306	0.22825	376.975	0.23085	377.137	0.23571	376.956	0.2288	377.031	0.22599	377.275	0.22491	376.962	0.22329
376.837	0.28275	377.012	0.2505	376.819	0.2688	377.031	0.25156	376.938	0.2495	376.913	0.23975	376.669	0.2436	377.15	0.24705	376.975	0.2425	376.994	0.2375	376.962	0.23733	376.744	0.24057	377.081	0.2349	377.25	0.228	376.925	0.23085	377.087	0.23571	376.9	0.2288	376.975	0.22599	377.225	0.22491	376.906	0.22329
376.788	0.2815	376.962	0.2505	376.762	0.2688	376.975	0.25156	376.881	0.2495	376.863	0.23825	376.619	0.2436	377.1	0.24678	376.925	0.24225	376.944	0.237	376.913	0.23733	376.694	0.24057	377.031	0.2349	377.2	0.228	376.869	0.23058	377.031	0.23544	376.85	0.2277	376.925	0.22599	377.169	0.22491	376.856	0.22302
376.731	0.2815	376.906	0.2505	376.712	0.2685	376.925	0.25156	376.831	0.24775	376.812	0.2385	376.569	0.2436	377.05	0.24678	376.875	0.242	376.887	0.23575	376.856	0.23733	376.637	0.2403	376.975	0.23463	377.15	0.22775	376.819	0.23058	376.981	0.23517	376.8	0.22715	376.875	0.22599	377.119	0.22491	376.806	0.2214
376.681	0.2815	376.856	0.2505	376.656	0.2685	376.875	0.25156	376.775	0.24775	376.762	0.2385	376.512	0.2439	376.994	0.24651	376.819	0.242	376.837	0.236	376.806	0.23733	376.587	0.23949	376.925	0.23436	377.1	0.22725	376.769	0.23031	376.931	0.2349	376.744	0.22715	376.819	0.22599	377.069	0.22491	376.756	0.2214
376.631	0.2815	376.806	0.2502	376.606	0.2685	376.825	0.25128	376.725	0.24775	376.706	0.23825	376.462	0.2439	376.944	0.24651	376.769	0.2415	376.781	0.236	376.756	0.23706	376.538	0.23841	376.875	0.23409	377.044	0.226	376.712	0.23031	376.881	0.2349	376.694	0.22715	376.769	0.22572	377.019	0.22464	376.7	0.22167
376.575	0.28125	376.756	0.2499	376.556	0.2682	376.769	0.25099	376.675	0.24775	376.656	0.23825	376.406	0.2436	376.894	0.24597	376.712	0.24025	376.731	0.236	376.706	0.23706	376.481	0.23841	376.825	0.23409	376.994	0.226	376.663	0.23031	376.825	0.23355	376.644	0.22715	376.719	0.22572	376.962	0.22464	376.65	0.22167
376.525	0.28125	376.7	0.2499	376.506	0.2679	376.719	0.25099	376.619	0.24775	376.606	0.23825	376.356	0.2436	376.837	0.24408	376.663	0.24025	376.681	0.236	376.65	0.23706	376.431	0.23841	376.769	0.23247	376.944	0.226	376.613	0.23004	376.775	0.23328	376.587	0.22715	376.663	0.22572	376.913	0.22437	376.6	0.22167
376.475	0.281	376.65	0.2496	376.45	0.2676	376.663	0.2507	376.569	0.2475	376.556	0.238	376.306	0.2433	376.788	0.24408	376.613	0.24025	376.631	0.23575	376.6	0.23706	376.381	0.23841	376.719	0.23247	376.887	0.226	376.556	0.22977	376.725	0.23328	376.538	0.22715	376.613	0.22545	376.863	0.22329	376.544	0.22167
376.419	0.28075	376.594	0.2493	376.4	0.2676	376.613	0.2507	376.512	0.2475	376.5	0.238	376.256	0.243	376.738	0.24408	376.556	0.24025	376.575	0.23525	376.55	0.23679	376.325	0.23841	376.669	0.23247	376.837	0.226	376.506	0.22977	376.675	0.23328	376.488	0.22688	376.562	0.22464	376.806	0.22302	376.494	0.22167
376.369	0.2795	376.544	0.2493	376.35	0.2673	376.562	0.25041	376.462	0.246	376.444	0.23775	376.2	0.243	376.681	0.24408	376.506	0.24	376.525	0.23425	376.494	0.23679	376.275	0.23841	376.613	0.2322	376.781	0.22575	376.45	0.2295	376.619	0.23328	376.431	0.2266	376.512	0.22383	376.756	0.22302	376.444	0.2214
376.319	0.2795	376.494	0.2475	376.294	0.267	376.506	0.25013	376.413	0.246	376.394	0.2375	376.15	0.243	376.631	0.24408	376.456	0.24	376.475	0.23425	376.444	0.2349	376.225	0.23841	376.562	0.23085	376.731	0.22575	376.4	0.22923	376.562	0.23301	376.381	0.2266	376.456	0.22383	376.7	0.22302	376.387	0.2214
376.262	0.2795	376.438	0.2472	376.244	0.267	376.456	0.25013	376.356	0.24625	376.344	0.2375	376.094	0.243	376.581	0.24435	376.406	0.23975	376.419	0.23425	376.387	0.2349	376.169	0.23706	376.512	0.23085	376.681	0.2255	376.35	0.22896	376.512	0.23301	376.331	0.22633	376.406	0.22383	376.65	0.22302	376.337	0.22113
376.212	0.27925	376.387	0.2472	376.188	0.2664	376.406	0.24984	376.306	0.246	376.294	0.236	376.044	0.2427	376.525	0.24408	376.35	0.2385	376.369	0.23425	376.337	0.23517	376.119	0.23679	376.456	0.23112	376.631	0.22525	376.294	0.22815	376.462	0.23274	376.275	0.22605	376.35	0.22383	376.6	0.22302	376.288	0.22086
376.163	0.27925	376.337	0.2472	376.137	0.2652	376.356	0.24955	376.256	0.246	376.238	0.236	375.994	0.2424	376.475	0.24408	376.3	0.2385	376.312	0.23425	376.288	0.2349	376.069	0.23679	376.406	0.23112	376.575	0.22475	376.244	0.22734	376.413	0.23139	376.225	0.22578	376.3	0.22383	376.544	0.22275	376.231	0.22086
376.106	0.279	376.288	0.2472	376.087	0.2652	376.3	0.24955	376.206	0.24525	376.188	0.236	375.938	0.2421	376.419	0.24408	376.25	0.2385	376.262	0.23425	376.238	0.2349	376.012	0.23679	376.35	0.23112	376.525	0.2235	376.194	0.22761	376.356	0.23112	376.175	0.22578	376.25	0.22356	376.494	0.22275	376.181	0.22086
376.056	0.279	376.231	0.2469	376.031	0.2652	376.244	0.24926	376.15	0.24475	376.137	0.236	375.887	0.2421	376.369	0.24408	376.194	0.2385	376.212	0.234	376.181	0.2349	375.962	0.23706	376.3	0.23085	376.475	0.22375	376.144	0.22761	376.306	0.23139	376.119	0.2255	376.194	0.22356	376.444	0.22248	376.125	0.22059
376.006	0.27775	376.175	0.2466	375.981	0.2649	376.194	0.2484	376.1	0.24475	376.081	0.23575	375.837	0.2418	376.319	0.24381	376.144	0.23825	376.163	0.23375	376.131	0.2349	375.913	0.23679	376.25	0.23085	376.419	0.22375	376.087	0.22734	376.256	0.23139	376.069	0.22523	376.144	0.22329	376.394	0.22221	376.081	0.22059
375.95	0.2775	376.125	0.2451	375.931	0.2649	376.144	0.24725	376.05	0.24475	376.031	0.23575	375.781	0.2409	376.269	0.24219	376.094	0.23825	376.106	0.2335	376.081	0.2349	375.856	0.23652	376.194	0.23085	376.369	0.22375	376.038	0.22734	376.206	0.23139	376.019	0.22523	376.094	0.22329	376.337	0.22221	376.025	0.22032
375.9	0.2775	376.075	0.2451	375.881	0.2646	376.094	0.24725	375.994	0.24475	375.975	0.2355	375.731	0.24	376.212	0.24219	376.038	0.238	376.056	0.233	376.025	0.23328	375.806	0.23652	376.144	0.23058	376.312	0.2235	375.988	0.22707	376.15	0.23112	375.962	0.22495	376.038	0.22329	376.288	0.22194	375.969	0.22032
375.844	0.2775	376.025	0.2451	375.825	0.2646	376.038	0.24754	375.944	0.24475	375.925	0.2355	375.675	0.24	376.163	0.24219	375.988	0.238	376.006	0.23225	375.975	0.23274	375.756	0.23598	376.094	0.23058	376.262	0.2235	375.931	0.22707	376.094	0.23112	375.913	0.22495	375.988	0.22302	376.231	0.22167	375.919	0.22005
375.794	0.2775	375.969	0.2451	375.775	0.2643	375.988	0.24725	375.894	0.24475	375.875	0.2345	375.631	0.24	376.113	0.24219	375.938	0.23775	375.95	0.23225	375.919	0.23274	375.7	0.23625	376.044	0.23004	376.212	0.2235	375.881	0.2268	376.044	0.23085	375.863	0.22495	375.931	0.22302	376.181	0.2214	375.869	0.21978
375.744	0.27725	375.919	0.2451	375.719	0.264	375.931	0.24725	375.837	0.2445	375.825	0.234	375.575	0.24	376.056	0.24219	375.881	0.2375	375.9	0.23225	375.869	0.23274	375.65	0.23598	375.988	0.22869	376.156	0.223	375.831	0.2268	375.994	0.23085	375.806	0.22468	375.887	0.22275	376.131	0.22113	375.819	0.2187
375.694	0.27725	375.869	0.2448	375.669	0.2637	375.881	0.24725	375.788	0.24425	375.769	0.234	375.525	0.24	376.006	0.24192	375.831	0.2375	375.844	0.23225	375.819	0.23274	375.6	0.23571	375.938	0.22896	376.106	0.22175	375.775	0.22653	375.938	0.23085	375.756	0.22275	375.831	0.22248	376.075	0.22113	375.762	0.21816
375.637	0.277	375.819	0.2445	375.619	0.2637	375.831	0.24696	375.738	0.24425	375.719	0.234	375.469	0.2397	375.956	0.24192	375.775	0.23725	375.794	0.232	375.762	0.23274	375.544	0.23436	375.881	0.22896	376.056	0.22175	375.725	0.22491	375.887	0.23058	375.706	0.22275	375.781	0.22248	376.025	0.22086	375.712	0.21816
375.587	0.277	375.762	0.2445	375.569	0.2634	375.775	0.24696	375.688	0.244	375.669	0.234	375.419	0.2397	375.9	0.24111	375.725	0.237	375.744	0.232	375.712	0.23274	375.494	0.23409	375.831	0.22896	376.006	0.22175	375.669	0.22464	375.837	0.23031	375.656	0.22275	375.725	0.22221	375.975	0.22086	375.663	0.21816
375.538	0.27675	375.712	0.2442	375.512	0.2634	375.725	0.24668	375.631	0.244	375.613	0.234	375.369	0.2394	375.85	0.24003	375.675	0.23675	375.694	0.23175	375.663	0.23247	375.444	0.23409	375.781	0.22896	375.95	0.22175	375.619	0.22491	375.788	0.23031	375.6	0.22275	375.675	0.22194	375.919	0.22059	375.606	0.21816
375.481	0.27525	375.656	0.2439	375.462	0.2634	375.675	0.2461	375.581	0.24375	375.562	0.23375	375.312	0.2394	375.8	0.24003	375.625	0.23675	375.637	0.2315	375.606	0.23247	375.387	0.23409	375.725	0.22896	375.9	0.22175	375.569	0.22491	375.731	0.23004	375.544	0.22275	375.625	0.22167	375.869	0.22059	375.556	0.21816
375.431	0.275	375.606	0.2439	375.413	0.2625	375.625	0.24495	375.525	0.24325	375.512	0.23375	375.262	0.2391	375.744	0.2403	375.569	0.235	375.587	0.2315	375.556	0.23247	375.337	0.23409	375.675	0.22869	375.85	0.22175	375.519	0.22491	375.681	0.22842	375.494	0.22275	375.575	0.22167	375.819	0.22032	375.506	0.21789
375.381	0.275	375.556	0.2433	375.356	0.2613	375.569	0.24495	375.475	0.242	375.456	0.2335	375.212	0.2385	375.694	0.2403	375.519	0.23525	375.538	0.23125	375.506	0.23085	375.288	0.23409	375.625	0.22869	375.794	0.22175	375.462	0.22491	375.631	0.22842	375.444	0.22275	375.519	0.21978	375.769	0.22005	375.45	0.21789
375.325	0.275	375.5	0.2418	375.306	0.2613	375.519	0.24524	375.425	0.242	375.406	0.23325	375.163	0.2376	375.644	0.2403	375.469	0.23525	375.481	0.231	375.45	0.23085	375.238	0.23382	375.575	0.22869	375.744	0.2215	375.413	0.22464	375.575	0.22842	375.394	0.22275	375.469	0.22005	375.712	0.22005	375.4	0.21762
375.275	0.275	375.45	0.2418	375.256	0.2613	375.462	0.24524	375.369	0.242	375.356	0.23325	375.106	0.2376	375.587	0.24003	375.413	0.23525	375.431	0.23075	375.4	0.23085	375.181	0.23382	375.519	0.22815	375.694	0.2215	375.363	0.22464	375.525	0.22842	375.337	0.2222	375.413	0.22005	375.663	0.21951	375.35	0.21735
375.219	0.2745	375.394	0.2418	375.2	0.2613	375.413	0.24495	375.319	0.242	375.3	0.233	375.056	0.2376	375.538	0.24003	375.363	0.235	375.375	0.23025	375.35	0.23085	375.131	0.23355	375.469	0.2268	375.637	0.22125	375.306	0.22437	375.475	0.22842	375.288	0.22083	375.363	0.22005	375.606	0.21762	375.294	0.21708
375.169	0.27325	375.35	0.2418	375.15	0.2613	375.363	0.24495	375.269	0.242	375.25	0.232	375	0.2376	375.488	0.24003	375.306	0.235	375.325	0.22925	375.294	0.23085	375.075	0.23355	375.413	0.2268	375.587	0.221	375.256	0.22437	375.419	0.22842	375.238	0.22083	375.312	0.22005	375.556	0.21762	375.244	0.21708
375.119	0.27325	375.294	0.2418	375.1	0.2613	375.312	0.24495	375.212	0.242	375.2	0.231	374.95	0.2373	375.431	0.23976	375.256	0.235	375.275	0.22925	375.244	0.23058	375.025	0.23328	375.363	0.22707	375.531	0.22075	375.2	0.2241	375.369	0.22815	375.181	0.22083	375.256	0.21978	375.506	0.21762	375.188	0.21681
375.069	0.27325	375.244	0.2418	375.044	0.261	375.256	0.24466	375.163	0.24175	375.144	0.23125	374.9	0.2373	375.381	0.23976	375.206	0.23475	375.219	0.22925	375.194	0.23058	374.975	0.23301	375.312	0.22707	375.481	0.2195	375.15	0.2241	375.319	0.22815	375.131	0.22083	375.206	0.21978	375.456	0.21762	375.137	0.21654
375.012	0.27325	375.188	0.2418	374.994	0.261	375.206	0.24466	375.113	0.2415	375.094	0.23125	374.844	0.2373	375.325	0.23922	375.15	0.23475	375.169	0.22925	375.137	0.23058	374.919	0.23301	375.262	0.22707	375.431	0.21925	375.1	0.22383	375.262	0.22788	375.075	0.22083	375.156	0.21951	375.4	0.21762	375.087	0.21654
374.962	0.27325	375.137	0.2415	374.944	0.261	375.15	0.24438	375.056	0.2415	375.044	0.23125	374.794	0.2373	375.275	0.23814	375.1	0.2345	375.119	0.22925	375.087	0.23031	374.869	0.23274	375.206	0.2268	375.381	0.21925	375.05	0.22356	375.212	0.22788	375.031	0.22055	375.106	0.21951	375.35	0.21762	375.038	0.21627
374.913	0.27325	375.087	0.2415	374.887	0.2592	375.1	0.24409	375.006	0.241	374.988	0.23125	374.744	0.237	375.225	0.23814	375.05	0.2335	375.069	0.22925	375.038	0.23031	374.819	0.2322	375.156	0.2268	375.325	0.21925	374.994	0.22248	375.163	0.2268	374.975	0.22055	375.05	0.21924	375.294	0.21762	374.981	0.21627
374.856	0.27325	375.031	0.2412	374.837	0.2592	375.05	0.2438	374.95	0.24	374.938	0.231	374.688	0.237	375.175	0.23814	375	0.233	375.012	0.229	374.981	0.23031	374.769	0.23112	375.106	0.22653	375.275	0.21925	374.944	0.22221	375.106	0.22599	374.925	0.22055	375	0.21924	375.25	0.21735	374.931	0.21627
374.806	0.273	374.981	0.2412	374.788	0.2592	374.994	0.24208	374.9	0.24	374.881	0.231	374.637	0.2367	375.119	0.23787	374.944	0.233	374.962	0.22875	374.931	0.23004	374.712	0.23112	375.05	0.22626	375.219	0.21925	374.894	0.22221	375.056	0.22626	374.869	0.22028	374.95	0.21762	375.194	0.21735	374.881	0.216
374.756	0.2715	374.931	0.24	374.731	0.2592	374.944	0.24236	374.85	0.24	374.831	0.231	374.587	0.2367	375.069	0.23787	374.894	0.233	374.913	0.2285	374.881	0.22977	374.663	0.23139	375	0.22626	375.169	0.219	374.837	0.22221	375.006	0.22599	374.819	0.21863	374.894	0.21789	375.137	0.21735	374.825	0.21573
374.7	0.2715	374.875	0.2394	374.681	0.2592	374.894	0.24236	374.8	0.23975	374.781	0.23075	374.531	0.2352	375.019	0.23787	374.844	0.23275	374.856	0.2285	374.825	0.22977	374.606	0.23139	374.944	0.22626	375.119	0.219	374.788	0.22221	374.95	0.22599	374.769	0.2189	374.844	0.21789	375.087	0.21681	374.775	0.21546
374.65	0.2715	374.825	0.2394	374.625	0.2592	374.844	0.24236	374.744	0.23975	374.731	0.2295	374.481	0.2346	374.962	0.2376	374.788	0.23275	374.806	0.227	374.775	0.2295	374.556	0.23112	374.894	0.22518	375.069	0.21875	374.738	0.22221	374.9	0.22599	374.719	0.2189	374.788	0.21789	375.038	0.21546	374.725	0.21519
374.6	0.27125	374.775	0.2394	374.575	0.2592	374.788	0.24236	374.694	0.23975	374.675	0.2295	374.431	0.2346	374.913	0.2376	374.738	0.23275	374.75	0.227	374.725	0.22923	374.506	0.23085	374.844	0.22464	375.012	0.21875	374.681	0.22194	374.85	0.22599	374.663	0.2189	374.738	0.21789	374.988	0.21546	374.669	0.21492
374.544	0.27125	374.719	0.2394	374.525	0.2589	374.738	0.24236	374.644	0.2395	374.625	0.2295	374.375	0.2349	374.856	0.23733	374.681	0.2325	374.7	0.227	374.669	0.22788	374.45	0.23085	374.794	0.22464	374.962	0.217	374.631	0.22167	374.794	0.22572	374.613	0.2189	374.688	0.21762	374.931	0.21573	374.619	0.21492
374.494	0.27125	374.669	0.2391	374.475	0.2589	374.688	0.24208	374.587	0.23925	374.575	0.2295	374.325	0.2349	374.806	0.23652	374.631	0.2325	374.65	0.227	374.619	0.22788	374.4	0.23058	374.738	0.22464	374.906	0.217	374.581	0.22167	374.744	0.22572	374.556	0.2189	374.637	0.21762	374.881	0.21573	374.562	0.21465
374.444	0.271	374.619	0.2391	374.419	0.2586	374.631	0.24208	374.538	0.23925	374.519	0.2295	374.275	0.2349	374.756	0.23706	374.581	0.2325	374.6	0.227	374.569	0.22788	374.35	0.23058	374.688	0.22464	374.856	0.21725	374.525	0.2214	374.688	0.22572	374.506	0.21863	374.581	0.21762	374.825	0.21573	374.512	0.21438
374.394	0.271	374.562	0.2391	374.363	0.2583	374.581	0.24208	374.481	0.23825	374.469	0.22925	374.225	0.2349	374.706	0.23679	374.531	0.23225	374.544	0.227	374.512	0.22788	374.3	0.23031	374.637	0.22437	374.806	0.21725	374.475	0.2214	374.644	0.22572	374.456	0.21863	374.531	0.21762	374.775	0.21573	374.462	0.21438
374.337	0.27075	374.512	0.2388	374.319	0.2583	374.525	0.24179	374.431	0.23775	374.413	0.22925	374.169	0.2346	374.65	0.23679	374.475	0.23225	374.494	0.22675	374.462	0.22761	374.244	0.23031	374.581	0.22437	374.75	0.21725	374.425	0.22032	374.587	0.22437	374.4	0.21835	374.481	0.21681	374.725	0.21546	374.406	0.21276
374.288	0.2705	374.462	0.2385	374.262	0.2565	374.475	0.24179	374.381	0.23775	374.363	0.22925	374.119	0.2346	374.6	0.23652	374.425	0.2305	374.444	0.2265	374.413	0.22761	374.194	0.23004	374.531	0.22437	374.7	0.217	374.369	0.21978	374.538	0.22383	374.35	0.21835	374.425	0.216	374.669	0.21546	374.356	0.21276
374.231	0.2705	374.413	0.2385	374.212	0.2565	374.425	0.2415	374.331	0.238	374.312	0.229	374.062	0.2346	374.55	0.23652	374.369	0.23025	374.387	0.2255	374.356	0.22734	374.137	0.22977	374.475	0.2241	374.65	0.217	374.319	0.21978	374.481	0.22383	374.3	0.21808	374.369	0.216	374.619	0.21519	374.306	0.21276
374.181	0.27025	374.356	0.2382	374.163	0.2565	374.369	0.24121	374.275	0.23775	374.262	0.22875	374.012	0.2343	374.494	0.23544	374.319	0.23025	374.337	0.225	374.306	0.22734	374.087	0.2295	374.425	0.2241	374.6	0.21675	374.262	0.21978	374.431	0.22383	374.25	0.21808	374.319	0.216	374.569	0.21519	374.256	0.21276
374.131	0.27	374.306	0.2379	374.106	0.2565	374.319	0.24093	374.225	0.23775	374.206	0.22825	373.962	0.234	374.444	0.2349	374.269	0.23025	374.288	0.22525	374.256	0.22734	374.038	0.2295	374.375	0.22248	374.544	0.21675	374.212	0.21978	374.381	0.22383	374.194	0.21808	374.269	0.216	374.519	0.21492	374.2	0.21276
374.075	0.26975	374.25	0.237	374.056	0.2565	374.269	0.23949	374.175	0.23625	374.156	0.227	373.906	0.234	374.394	0.2349	374.212	0.23025	374.231	0.22525	374.206	0.22653	373.981	0.22842	374.319	0.22248	374.494	0.2165	374.163	0.21978	374.325	0.22383	374.144	0.21808	374.219	0.216	374.462	0.21465	374.15	0.21276
374.025	0.26925	374.2	0.2358	374.006	0.2565	374.212	0.23978	374.125	0.23625	374.1	0.22725	373.856	0.2337	374.337	0.2349	374.163	0.23025	374.181	0.22525	374.15	0.22545	373.931	0.22788	374.269	0.22248	374.444	0.21625	374.106	0.21978	374.275	0.22356	374.087	0.2178	374.163	0.216	374.413	0.21465	374.094	0.21249
373.975	0.26825	374.15	0.2361	373.95	0.2562	374.163	0.23978	374.069	0.2365	374.05	0.22725	373.806	0.2325	374.288	0.2349	374.113	0.23025	374.131	0.22525	374.094	0.22572	373.881	0.22788	374.219	0.22248	374.387	0.21625	374.056	0.21951	374.225	0.22356	374.038	0.2178	374.113	0.21573	374.356	0.21438	374.044	0.21249
373.925	0.26825	374.094	0.2361	373.9	0.2562	374.106	0.23978	374.012	0.2365	374	0.22725	373.756	0.2319	374.238	0.2349	374.062	0.23025	374.075	0.225	374.044	0.22572	373.825	0.22788	374.169	0.22248	374.337	0.216	374.006	0.21951	374.169	0.22329	373.988	0.21753	374.062	0.21573	374.306	0.21438	373.994	0.21249
373.869	0.26825	374.044	0.2361	373.844	0.2559	374.062	0.23978	373.962	0.2365	373.944	0.227	373.7	0.2322	374.181	0.2349	374.006	0.23	374.025	0.224	373.994	0.22572	373.775	0.22788	374.113	0.22248	374.281	0.21575	373.956	0.21924	374.119	0.22329	373.931	0.21725	374.012	0.21546	374.256	0.21411	373.944	0.21222
373.812	0.26825	373.994	0.2361	373.794	0.2559	374.006	0.23949	373.913	0.2365	373.894	0.227	373.644	0.2322	374.131	0.23463	373.956	0.23	373.969	0.22375	373.944	0.22545	373.725	0.22788	374.062	0.22248	374.231	0.2155	373.9	0.21924	374.069	0.22329	373.881	0.21725	373.956	0.21546	374.2	0.21411	373.887	0.21195
373.762	0.268	373.944	0.2361	373.744	0.2559	373.956	0.23949	373.863	0.23625	373.844	0.22675	373.6	0.2322	374.075	0.23436	373.906	0.22975	373.919	0.22375	373.887	0.22545	373.669	0.22788	374.012	0.22248	374.181	0.21525	373.85	0.21897	374.012	0.22329	373.831	0.21698	373.9	0.21519	374.15	0.21303	373.837	0.21168
373.712	0.26775	373.887	0.2361	373.694	0.2559	373.9	0.23776	373.806	0.23625	373.794	0.22675	373.544	0.2319	374.025	0.23436	373.85	0.2285	373.869	0.22375	373.837	0.22545	373.619	0.22761	373.956	0.22167	374.131	0.21525	373.794	0.2187	373.962	0.2214	373.775	0.21588	373.85	0.21492	374.1	0.2133	373.788	0.21168
373.663	0.26775	373.831	0.2361	373.637	0.2556	373.85	0.23776	373.756	0.236	373.738	0.2265	373.494	0.2319	373.975	0.23409	373.8	0.22825	373.812	0.22375	373.788	0.22518	373.569	0.22734	373.906	0.22086	374.075	0.215	373.744	0.2187	373.913	0.22113	373.725	0.21533	373.8	0.21492	374.05	0.21303	373.738	0.21168
373.606	0.26675	373.788	0.2358	373.587	0.2556	373.8	0.23978	373.706	0.236	373.688	0.22625	373.438	0.2319	373.919	0.23409	373.744	0.22825	373.762	0.22375	373.738	0.22518	373.512	0.22734	373.85	0.22086	374.025	0.2135	373.694	0.21816	373.856	0.22113	373.675	0.21533	373.75	0.21465	373.994	0.21303	373.681	0.21168
373.556	0.26625	373.731	0.2358	373.538	0.2553	373.75	0.23863	373.65	0.23575	373.631	0.225	373.387	0.2319	373.869	0.23382	373.694	0.22825	373.712	0.22375	373.681	0.22491	373.462	0.22707	373.8	0.22086	373.969	0.21375	373.637	0.21708	373.806	0.2214	373.625	0.21533	373.694	0.21411	373.944	0.21276	373.631	0.21141
373.506	0.26625	373.681	0.2358	373.481	0.255	373.694	0.23776	373.6	0.2355	373.581	0.22475	373.337	0.2316	373.819	0.23355	373.644	0.22825	373.663	0.2235	373.631	0.22464	373.413	0.2268	373.75	0.22086	373.919	0.21375	373.587	0.21708	373.756	0.2214	373.569	0.21533	373.644	0.21303	373.887	0.21276	373.575	0.21006
373.45	0.26625	373.625	0.2343	373.431	0.2547	373.644	0.23776	373.544	0.2345	373.531	0.225	373.288	0.2304	373.769	0.23328	373.594	0.228	373.606	0.2235	373.575	0.22437	373.356	0.22572	373.694	0.22086	373.869	0.2135	373.538	0.21708	373.7	0.2214	373.519	0.21533	373.594	0.21303	373.837	0.21168	373.525	0.20952
373.4	0.266	373.575	0.234	373.375	0.2544	373.594	0.23776	373.494	0.2345	373.481	0.225	373.231	0.2298	373.712	0.2322	373.538	0.228	373.556	0.22275	373.525	0.22437	373.306	0.22518	373.644	0.22086	373.812	0.2135	373.481	0.21708	373.65	0.2214	373.462	0.21533	373.544	0.21303	373.788	0.21114	373.475	0.20979
373.35	0.26475	373.525	0.234	373.325	0.2529	373.538	0.23776	373.444	0.23425	373.425	0.22475	373.181	0.2301	373.663	0.23166	373.488	0.22775	373.506	0.22325	373.475	0.2241	373.256	0.22518	373.594	0.22086	373.762	0.2135	373.431	0.21708	373.6	0.2214	373.413	0.21505	373.488	0.21303	373.731	0.21114	373.419	0.20979
373.294	0.26475	373.475	0.234	373.275	0.2529	373.488	0.23776	373.394	0.23425	373.375	0.22475	373.125	0.2301	373.613	0.23166	373.438	0.22775	373.45	0.22325	373.419	0.2241	373.2	0.22518	373.544	0.22086	373.712	0.21325	373.375	0.21708	373.544	0.22113	373.363	0.21505	373.438	0.21303	373.681	0.21114	373.369	0.20979
373.244	0.265	373.419	0.234	373.219	0.2532	373.431	0.23748	373.337	0.23425	373.319	0.22475	373.075	0.2301	373.556	0.23166	373.381	0.2275	373.4	0.223	373.369	0.22383	373.15	0.22518	373.488	0.22059	373.663	0.21325	373.325	0.21681	373.494	0.22059	373.306	0.21478	373.381	0.21303	373.631	0.21114	373.319	0.20952
373.194	0.265	373.369	0.234	373.169	0.2532	373.381	0.23748	373.288	0.234	373.269	0.2245	373.025	0.2301	373.506	0.23166	373.331	0.2275	373.344	0.22275	373.319	0.22356	373.1	0.22518	373.438	0.22059	373.606	0.21325	373.275	0.21681	373.444	0.21924	373.256	0.2145	373.331	0.21276	373.575	0.21114	373.262	0.20952
373.137	0.265	373.312	0.234	373.119	0.2529	373.331	0.23719	373.238	0.234	373.219	0.2245	372.969	0.2301	373.45	0.23166	373.281	0.22725	373.294	0.2215	373.269	0.22275	373.044	0.22518	373.381	0.22032	373.556	0.21325	373.225	0.21654	373.387	0.21951	373.206	0.2145	373.281	0.21276	373.525	0.21114	373.212	0.20952
373.087	0.26475	373.262	0.2337	373.062	0.2529	373.281	0.23719	373.181	0.23375	373.163	0.22425	372.919	0.2301	373.4	0.23166	373.225	0.227	373.244	0.2215	373.212	0.22194	372.994	0.22491	373.331	0.22005	373.506	0.213	373.169	0.21654	373.337	0.21951	373.156	0.21423	373.225	0.21249	373.475	0.21087	373.156	0.20952
373.038	0.2645	373.212	0.2337	373.012	0.2526	373.225	0.2369	373.131	0.2335	373.113	0.224	372.869	0.2298	373.35	0.23139	373.175	0.22575	373.188	0.22125	373.163	0.22194	372.944	0.22491	373.281	0.22005	373.45	0.21275	373.119	0.21627	373.288	0.21951	373.1	0.21395	373.175	0.21249	373.425	0.21087	373.106	0.20925
372.988	0.2645	373.156	0.2337	372.962	0.2526	373.175	0.23661	373.081	0.2335	373.062	0.224	372.819	0.2298	373.294	0.23139	373.125	0.2255	373.137	0.22125	373.113	0.22194	372.894	0.22464	373.231	0.21978	373.4	0.21175	373.069	0.21627	373.231	0.21951	373.044	0.21258	373.125	0.21222	373.369	0.2106	373.056	0.20898
372.931	0.2645	373.106	0.2334	372.913	0.2523	373.125	0.23661	373.025	0.2335	373.006	0.22375	372.762	0.2295	373.244	0.23085	373.069	0.2255	373.087	0.22125	373.056	0.22194	372.837	0.22437	373.175	0.21843	373.344	0.212	373.019	0.21519	373.181	0.21978	372.994	0.21258	373.075	0.21195	373.319	0.2106	373.006	0.20898
372.881	0.2645	373.056	0.2334	372.856	0.2523	373.069	0.23633	372.975	0.23325	372.956	0.223	372.712	0.2292	373.194	0.22977	373.019	0.2255	373.038	0.221	373.006	0.22194	372.788	0.22437	373.125	0.21843	373.294	0.212	372.962	0.21465	373.125	0.21924	372.944	0.21285	373.019	0.21195	373.262	0.21033	372.95	0.20898
372.825	0.26425	373	0.2331	372.806	0.252	373.019	0.23604	372.925	0.233	372.906	0.222	372.663	0.2292	373.144	0.23004	372.969	0.2255	372.981	0.221	372.95	0.22194	372.731	0.2241	373.075	0.21843	373.244	0.21175	372.913	0.21465	373.075	0.21789	372.894	0.21285	372.969	0.21168	373.212	0.21033	372.9	0.20871
372.775	0.263	372.95	0.2328	372.75	0.2517	372.962	0.23604	372.869	0.232	372.856	0.22225	372.606	0.2289	373.087	0.23004	372.913	0.2255	372.931	0.221	372.9	0.22167	372.681	0.2241	373.019	0.21843	373.188	0.21175	372.856	0.21465	373.025	0.21816	372.837	0.21285	372.913	0.21168	373.163	0.21006	372.85	0.20844
372.725	0.2625	372.9	0.2328	372.7	0.2517	372.913	0.23575	372.819	0.2315	372.8	0.22225	372.556	0.2289	373.038	0.22977	372.863	0.2255	372.875	0.22075	372.85	0.22167	372.631	0.22275	372.969	0.21843	373.137	0.2115	372.806	0.21465	372.975	0.21816	372.788	0.21285	372.863	0.21168	373.106	0.21006	372.794	0.20817
372.669	0.2625	372.844	0.2328	372.65	0.2514	372.863	0.2346	372.769	0.2315	372.75	0.22225	372.5	0.2286	372.981	0.22977	372.812	0.22525	372.825	0.2205	372.794	0.2214	372.575	0.22221	372.913	0.21843	373.087	0.21125	372.756	0.21465	372.919	0.21816	372.738	0.21258	372.812	0.21141	373.056	0.20952	372.744	0.20817
372.619	0.2625	372.794	0.2313	372.594	0.2514	372.806	0.23403	372.712	0.23125	372.694	0.22225	372.45	0.2286	372.931	0.22977	372.756	0.22525	372.775	0.22025	372.744	0.22113	372.525	0.22221	372.863	0.21816	373.038	0.21125	372.7	0.21465	372.869	0.21816	372.688	0.2123	372.756	0.21114	373.006	0.20844	372.694	0.20682
372.569	0.2625	372.744	0.231	372.544	0.2508	372.756	0.23403	372.663	0.23125	372.644	0.22225	372.4	0.2277	372.881	0.22977	372.706	0.225	372.725	0.21875	372.694	0.22113	372.475	0.22248	372.812	0.21816	372.981	0.211	372.65	0.21438	372.819	0.21816	372.631	0.2123	372.706	0.21114	372.956	0.20844	372.637	0.20655
372.512	0.2625	372.688	0.231	372.494	0.2493	372.706	0.23403	372.613	0.23125	372.594	0.222	372.35	0.2268	372.825	0.2295	372.656	0.22475	372.669	0.219	372.637	0.22086	372.419	0.22248	372.762	0.21789	372.931	0.211	372.6	0.21438	372.762	0.21816	372.581	0.2123	372.656	0.21087	372.9	0.20844	372.587	0.20655
372.462	0.2625	372.637	0.231	372.444	0.2493	372.656	0.23403	372.556	0.231	372.538	0.222	372.294	0.2268	372.775	0.2295	372.6	0.2245	372.619	0.219	372.587	0.22086	372.369	0.22248	372.706	0.21654	372.875	0.21075	372.55	0.21411	372.712	0.21789	372.525	0.21203	372.6	0.20952	372.85	0.20844	372.531	0.20655
372.406	0.2625	372.587	0.231	372.387	0.2496	372.6	0.23403	372.506	0.231	372.488	0.22175	372.244	0.2268	372.725	0.22923	372.55	0.22325	372.569	0.219	372.538	0.22086	372.312	0.22221	372.65	0.21627	372.825	0.2105	372.494	0.21411	372.656	0.21789	372.475	0.21175	372.55	0.20925	372.794	0.20844	372.481	0.20655
372.363	0.2625	372.531	0.231	372.337	0.2493	372.55	0.23403	372.456	0.23075	372.438	0.22175	372.194	0.2268	372.669	0.22896	372.5	0.22325	372.512	0.21875	372.481	0.22059	372.269	0.22221	372.606	0.21654	372.775	0.20975	372.444	0.21411	372.606	0.21762	372.425	0.21148	372.5	0.20952	372.744	0.20817	372.431	0.20655
372.306	0.26225	372.481	0.231	372.288	0.2493	372.494	0.23374	372.4	0.23075	372.381	0.2215	372.137	0.2268	372.619	0.22896	372.444	0.2235	372.462	0.21875	372.431	0.22032	372.212	0.22194	372.55	0.21654	372.719	0.20875	372.387	0.21411	372.556	0.21762	372.369	0.21148	372.444	0.20952	372.694	0.20817	372.381	0.20628
372.256	0.262	372.431	0.2307	372.231	0.2493	372.444	0.23374	372.35	0.2305	372.331	0.2215	372.087	0.2268	372.569	0.22869	372.394	0.2235	372.406	0.21875	372.381	0.22032	372.163	0.22194	372.5	0.21654	372.669	0.20875	372.337	0.21384	372.506	0.21735	372.319	0.2112	372.394	0.20952	372.637	0.2079	372.325	0.20628
372.2	0.261	372.375	0.2307	372.181	0.2493	372.394	0.23345	372.3	0.2305	372.275	0.22125	372.031	0.2265	372.512	0.22869	372.337	0.22325	372.356	0.21875	372.325	0.22005	372.106	0.22167	372.444	0.21627	372.619	0.209	372.288	0.2133	372.45	0.21735	372.269	0.2112	372.344	0.20952	372.587	0.2079	372.275	0.20628
372.15	0.26025	372.325	0.2304	372.131	0.2493	372.337	0.23345	372.244	0.23025	372.231	0.21975	371.981	0.2265	372.462	0.22842	372.288	0.22325	372.306	0.2185	372.275	0.21843	372.056	0.22167	372.394	0.21627	372.569	0.209	372.231	0.21195	372.4	0.21708	372.219	0.21093	372.288	0.20952	372.538	0.20763	372.225	0.20601
372.1	0.26025	372.275	0.2304	372.075	0.249	372.288	0.23345	372.194	0.23025	372.175	0.2195	371.931	0.2262	372.413	0.22761	372.238	0.2225	372.256	0.2185	372.225	0.21816	372.006	0.2214	372.344	0.21627	372.512	0.20875	372.181	0.21195	372.35	0.216	372.163	0.21093	372.238	0.20925	372.488	0.20763	372.169	0.20601
372.044	0.26025	372.219	0.2289	372.025	0.249	372.238	0.23316	372.137	0.22975	372.125	0.21975	371.875	0.2262	372.356	0.2268	372.188	0.223	372.2	0.21825	372.175	0.21816	371.95	0.2214	372.294	0.21627	372.462	0.20875	372.131	0.21195	372.294	0.216	372.113	0.21093	372.188	0.20925	372.431	0.20736	372.119	0.20574
371.994	0.26025	372.169	0.2298	371.975	0.2487	372.181	0.23288	372.094	0.22825	372.069	0.21975	371.825	0.2259	372.306	0.2268	372.131	0.223	372.144	0.218	372.119	0.21816	371.9	0.22113	372.238	0.216	372.406	0.20875	372.075	0.21195	372.244	0.21573	372.056	0.2101	372.131	0.20925	372.381	0.20709	372.062	0.20547
371.944	0.26025	372.119	0.2301	371.919	0.2487	372.131	0.23288	372.038	0.2285	372.019	0.21975	371.775	0.2259	372.256	0.2268	372.081	0.22225	372.1	0.218	372.069	0.21816	371.85	0.21978	372.188	0.216	372.356	0.20875	372.025	0.21195	372.188	0.21573	372.006	0.209	372.081	0.20898	372.325	0.20709	372.012	0.2052
371.887	0.26025	372.062	0.2301	371.869	0.2487	372.081	0.23288	371.988	0.2285	371.969	0.21975	371.719	0.2256	372.206	0.2268	372.031	0.2215	372.044	0.21675	372.012	0.21816	371.794	0.21978	372.131	0.21573	372.306	0.207	371.969	0.21195	372.137	0.21573	371.956	0.209	372.031	0.20763	372.275	0.20709	371.962	0.20412
371.837	0.26	372.012	0.2289	371.812	0.2469	372.031	0.23259	371.931	0.2285	371.913	0.21975	371.669	0.2241	372.15	0.2268	371.975	0.22175	371.994	0.21625	371.962	0.21816	371.744	0.21978	372.081	0.21573	372.256	0.207	371.919	0.21195	372.087	0.21573	371.9	0.20928	371.975	0.20736	372.225	0.20682	371.913	0.20412
371.788	0.25975	371.962	0.228	371.762	0.2469	371.975	0.2323	371.881	0.2285	371.863	0.2195	371.619	0.2238	372.1	0.22653	371.925	0.22175	371.938	0.2165	371.913	0.21816	371.688	0.21978	372.031	0.21546	372.2	0.20725	371.869	0.21195	372.038	0.21573	371.85	0.209	371.925	0.20736	372.175	0.20655	371.856	0.20412
371.731	0.25875	371.913	0.228	371.712	0.2472	371.925	0.23058	371.831	0.22825	371.812	0.2195	371.562	0.2238	372.044	0.22653	371.875	0.22175	371.887	0.2165	371.863	0.21789	371.637	0.21978	371.975	0.21546	372.15	0.20725	371.819	0.21114	371.981	0.21546	371.8	0.209	371.875	0.20736	372.119	0.20655	371.806	0.20412
371.681	0.25825	371.856	0.2283	371.663	0.2472	371.869	0.23086	371.775	0.22825	371.762	0.2185	371.512	0.2241	371.994	0.22653	371.819	0.2215	371.837	0.2165	371.806	0.21789	371.587	0.21951	371.925	0.21546	372.1	0.20725	371.762	0.21114	371.931	0.21546	371.75	0.209	371.819	0.20736	372.069	0.20628	371.75	0.20412
371.625	0.25825	371.806	0.2283	371.606	0.2469	371.819	0.23086	371.725	0.22825	371.706	0.21775	371.462	0.2241	371.944	0.22626	371.769	0.2215	371.781	0.2165	371.756	0.21762	371.538	0.21951	371.875	0.21519	372.044	0.207	371.712	0.21033	371.881	0.21519	371.694	0.20873	371.769	0.20736	372.019	0.20601	371.706	0.20385
371.575	0.25825	371.75	0.228	371.556	0.2469	371.769	0.23086	371.675	0.22825	371.65	0.21775	371.406	0.2238	371.887	0.22626	371.719	0.2205	371.731	0.21625	371.706	0.21735	371.481	0.21924	371.819	0.21492	371.994	0.207	371.663	0.21033	371.831	0.21492	371.644	0.20735	371.719	0.20736	371.962	0.20601	371.65	0.20385
371.525	0.25825	371.7	0.228	371.506	0.2469	371.719	0.23086	371.619	0.22825	371.6	0.21775	371.356	0.2238	371.837	0.22518	371.663	0.22	371.681	0.21625	371.65	0.21627	371.431	0.21924	371.769	0.21492	371.938	0.207	371.606	0.21033	371.775	0.21492	371.587	0.20763	371.669	0.20709	371.913	0.20547	371.594	0.20385
371.475	0.25775	371.65	0.228	371.45	0.2469	371.663	0.23058	371.569	0.22675	371.55	0.21775	371.306	0.2238	371.788	0.22464	371.613	0.22	371.631	0.216	371.6	0.216	371.381	0.21897	371.719	0.21465	371.887	0.20675	371.556	0.21033	371.719	0.21465	371.538	0.20763	371.613	0.20709	371.856	0.20412	371.544	0.20358
371.419	0.25675	371.594	0.2277	371.4	0.2466	371.613	0.23058	371.512	0.22675	371.5	0.21775	371.256	0.2238	371.738	0.22491	371.556	0.22	371.575	0.216	371.544	0.21627	371.325	0.21897	371.669	0.21438	371.837	0.20675	371.506	0.21033	371.669	0.21465	371.488	0.20763	371.562	0.20709	371.806	0.20439	371.494	0.20358
371.369	0.257	371.544	0.2277	371.344	0.2466	371.556	0.23029	371.462	0.22675	371.444	0.21775	371.2	0.2235	371.681	0.22491	371.506	0.22	371.525	0.216	371.494	0.21627	371.275	0.21762	371.613	0.21411	371.788	0.20675	371.45	0.21033	371.619	0.21438	371.438	0.20763	371.506	0.20709	371.756	0.20439	371.444	0.20331
371.319	0.257	371.488	0.2274	371.294	0.2463	371.512	0.23029	371.413	0.22675	371.394	0.2175	371.15	0.2235	371.631	0.22491	371.456	0.22	371.469	0.21575	371.444	0.21627	371.225	0.21735	371.562	0.21411	371.731	0.20675	371.4	0.21006	371.569	0.21411	371.381	0.20763	371.456	0.20682	371.706	0.20439	371.387	0.20304
371.262	0.25725	371.438	0.2259	371.244	0.246	371.456	0.23029	371.363	0.22675	371.344	0.2175	371.094	0.2232	371.581	0.22491	371.406	0.22	371.419	0.2155	371.387	0.216	371.169	0.21762	371.506	0.21384	371.681	0.2065	371.344	0.21006	371.512	0.21411	371.331	0.20763	371.406	0.20682	371.65	0.20412	371.337	0.20304
371.212	0.257	371.387	0.2262	371.194	0.246	371.4	0.23029	371.312	0.2265	371.288	0.21675	371.044	0.2232	371.525	0.22491	371.35	0.219	371.369	0.21525	371.337	0.216	371.119	0.21762	371.456	0.21384	371.631	0.2065	371.294	0.21006	371.462	0.21384	371.275	0.20763	371.35	0.20682	371.6	0.20412	371.288	0.20277
371.163	0.257	371.331	0.2262	371.137	0.2457	371.35	0.23	371.256	0.2265	371.238	0.216	370.994	0.2232	371.475	0.22464	371.3	0.21825	371.319	0.21525	371.281	0.216	371.069	0.21762	371.406	0.21357	371.575	0.20625	371.244	0.20979	371.413	0.21303	371.225	0.20735	371.3	0.20655	371.55	0.20412	371.231	0.20277
371.106	0.25675	371.281	0.2262	371.087	0.2457	371.3	0.23	371.206	0.2265	371.188	0.216	370.944	0.2229	371.419	0.22464	371.25	0.21825	371.262	0.21475	371.238	0.21573	371.012	0.21735	371.35	0.21303	371.525	0.206	371.194	0.20952	371.356	0.21195	371.175	0.20735	371.25	0.20493	371.494	0.20412	371.181	0.20142
371.056	0.2565	371.231	0.2262	371.031	0.2451	371.25	0.22971	371.15	0.22625	371.131	0.216	370.887	0.2226	371.369	0.22437	371.194	0.2185	371.212	0.2135	371.181	0.21573	370.962	0.21735	371.3	0.21168	371.475	0.206	371.137	0.20817	371.306	0.21222	371.119	0.20735	371.2	0.20466	371.444	0.20385	371.125	0.20142
371	0.25625	371.181	0.2262	370.981	0.2439	371.194	0.22799	371.1	0.22625	371.081	0.216	370.837	0.2226	371.319	0.22437	371.144	0.2185	371.163	0.2135	371.131	0.21546	370.906	0.21735	371.25	0.21303	371.419	0.20575	371.087	0.20817	371.25	0.21222	371.069	0.20708	371.144	0.20493	371.387	0.20385	371.075	0.20142
370.956	0.256	371.125	0.2262	370.931	0.2442	371.144	0.22799	371.05	0.226	371.031	0.216	370.788	0.2217	371.269	0.2241	371.094	0.2185	371.106	0.2135	371.075	0.21519	370.856	0.21708	371.2	0.21168	371.369	0.20425	371.038	0.20844	371.2	0.21222	371.019	0.2068	371.087	0.20493	371.337	0.20358	371.025	0.20142
370.9	0.256	371.075	0.2262	370.881	0.2442	371.087	0.22799	370.994	0.226	370.975	0.216	370.731	0.2208	371.212	0.22383	371.038	0.2185	371.056	0.2135	371.025	0.21519	370.806	0.21708	371.144	0.21168	371.319	0.20425	370.988	0.20844	371.15	0.21222	370.962	0.2068	371.044	0.20493	371.288	0.20358	370.975	0.20142
370.85	0.256	371.025	0.2259	370.825	0.2442	371.038	0.22799	370.944	0.2255	370.925	0.216	370.681	0.2208	371.163	0.22356	370.988	0.2185	371	0.2135	370.975	0.21492	370.75	0.21681	371.094	0.21168	371.262	0.20425	370.931	0.20844	371.1	0.21222	370.913	0.20653	370.988	0.20493	371.231	0.20331	370.919	0.20142
370.794	0.25575	370.969	0.2259	370.775	0.2439	370.988	0.22799	370.894	0.22425	370.875	0.216	370.625	0.2208	371.106	0.22329	370.931	0.2185	370.95	0.21325	370.919	0.21465	370.7	0.21681	371.038	0.21168	371.212	0.20425	370.881	0.20844	371.044	0.21222	370.863	0.20653	370.938	0.20466	371.181	0.20331	370.869	0.20142
370.744	0.25575	370.919	0.2241	370.725	0.2439	370.931	0.22799	370.837	0.22425	370.825	0.21575	370.575	0.2208	371.056	0.22329	370.881	0.21775	370.9	0.21325	370.869	0.21357	370.65	0.21654	370.988	0.21168	371.163	0.20425	370.825	0.20844	370.994	0.21195	370.812	0.20625	370.881	0.20466	371.131	0.20304	370.819	0.20115
370.694	0.254	370.863	0.2241	370.669	0.2439	370.881	0.22799	370.788	0.22425	370.769	0.21475	370.525	0.2208	371.006	0.22329	370.831	0.217	370.844	0.21325	370.819	0.21357	370.6	0.21627	370.938	0.21168	371.106	0.20425	370.775	0.20817	370.944	0.21195	370.756	0.20625	370.831	0.20466	371.081	0.20277	370.762	0.20115
370.637	0.25425	370.812	0.2241	370.619	0.2436	370.831	0.2277	370.731	0.22425	370.719	0.21575	370.469	0.2208	370.95	0.22302	370.781	0.21725	370.794	0.21325	370.762	0.2133	370.544	0.21627	370.881	0.21141	371.056	0.204	370.725	0.20817	370.887	0.21195	370.706	0.20598	370.781	0.20358	371.025	0.20169	370.712	0.20088
370.587	0.25425	370.762	0.2241	370.569	0.2436	370.781	0.2277	370.688	0.22425	370.663	0.214	370.419	0.2208	370.9	0.22113	370.725	0.21725	370.744	0.21325	370.712	0.2133	370.494	0.21627	370.831	0.21141	371.006	0.204	370.669	0.2079	370.837	0.21114	370.65	0.20598	370.725	0.20277	370.975	0.20142	370.663	0.20088
370.538	0.25425	370.712	0.2244	370.512	0.2433	370.725	0.2277	370.631	0.22425	370.613	0.21425	370.369	0.2208	370.85	0.22113	370.675	0.21725	370.694	0.21325	370.663	0.2133	370.444	0.216	370.781	0.21114	370.95	0.204	370.619	0.2079	370.788	0.21033	370.6	0.2057	370.675	0.20304	370.919	0.20142	370.606	0.20061
370.481	0.254	370.656	0.2241	370.462	0.243	370.675	0.22741	370.575	0.22275	370.562	0.21425	370.312	0.2208	370.8	0.2214	370.625	0.21725	370.637	0.213	370.606	0.2133	370.387	0.21573	370.731	0.21114	370.9	0.20375	370.569	0.20763	370.731	0.21033	370.55	0.2057	370.625	0.20304	370.869	0.20142	370.556	0.20061
370.431	0.254	370.606	0.2241	370.406	0.243	370.625	0.22741	370.525	0.223	370.506	0.21425	370.262	0.2205	370.744	0.2214	370.569	0.217	370.587	0.21275	370.556	0.2133	370.337	0.21573	370.675	0.21087	370.844	0.20375	370.512	0.20655	370.681	0.21033	370.494	0.20543	370.569	0.20304	370.819	0.20142	370.506	0.20034
370.375	0.25375	370.55	0.2241	370.356	0.243	370.569	0.22713	370.475	0.223	370.456	0.21425	370.212	0.2202	370.694	0.2214	370.519	0.217	370.531	0.2125	370.506	0.21303	370.281	0.21546	370.625	0.2106	370.794	0.20325	370.462	0.20628	370.625	0.21033	370.444	0.20515	370.519	0.20331	370.762	0.20115	370.45	0.19899
370.325	0.2535	370.5	0.2241	370.306	0.243	370.519	0.22713	370.425	0.223	370.406	0.21425	370.156	0.2202	370.637	0.22113	370.469	0.21675	370.481	0.2125	370.456	0.21303	370.231	0.21546	370.575	0.2106	370.744	0.203	370.413	0.20628	370.575	0.21033	370.394	0.20515	370.469	0.20304	370.712	0.20115	370.4	0.19899
370.275	0.253	370.45	0.2238	370.25	0.2427	370.462	0.22684	370.369	0.223	370.35	0.214	370.106	0.219	370.587	0.22113	370.413	0.21675	370.431	0.21225	370.4	0.21276	370.181	0.21519	370.519	0.21033	370.694	0.203	370.356	0.20628	370.525	0.21033	370.344	0.20488	370.413	0.20304	370.663	0.20088	370.35	0.19899
370.225	0.2525	370.4	0.2238	370.2	0.2427	370.413	0.22684	370.319	0.223	370.3	0.214	370.056	0.2184	370.538	0.22113	370.363	0.2165	370.375	0.211	370.35	0.21276	370.131	0.21492	370.469	0.21033	370.637	0.203	370.306	0.20628	370.475	0.21033	370.288	0.2035	370.363	0.20304	370.606	0.20088	370.294	0.19899
370.169	0.2525	370.344	0.2238	370.15	0.2409	370.363	0.22655	370.269	0.22275	370.25	0.214	370	0.2187	370.481	0.22086	370.306	0.2165	370.325	0.211	370.294	0.21276	370.075	0.21384	370.419	0.21006	370.587	0.20275	370.256	0.20628	370.419	0.21006	370.231	0.20323	370.312	0.20277	370.556	0.20061	370.244	0.19899
370.119	0.2525	370.294	0.2235	370.1	0.2421	370.312	0.22655	370.212	0.22275	370.194	0.21375	369.95	0.2187	370.431	0.22086	370.256	0.21625	370.275	0.211	370.244	0.21249	370.025	0.2133	370.363	0.20979	370.531	0.2025	370.2	0.20628	370.369	0.20979	370.181	0.20323	370.262	0.20277	370.506	0.20061	370.194	0.19899
370.069	0.25225	370.244	0.2235	370.044	0.2409	370.256	0.22626	370.163	0.22275	370.144	0.2135	369.9	0.2187	370.381	0.22059	370.206	0.216	370.219	0.211	370.194	0.21087	369.975	0.21357	370.312	0.20979	370.488	0.2025	370.15	0.20601	370.319	0.20844	370.131	0.2035	370.206	0.20277	370.456	0.20034	370.137	0.19872
370.019	0.25225	370.188	0.2232	369.994	0.2409	370.206	0.22598	370.106	0.22275	370.094	0.2135	369.844	0.2187	370.331	0.21924	370.156	0.215	370.169	0.21075	370.137	0.21114	369.919	0.21357	370.262	0.20952	370.431	0.2025	370.1	0.20601	370.262	0.20844	370.081	0.20323	370.156	0.2025	370.4	0.20034	370.087	0.19872
369.962	0.252	370.137	0.2229	369.944	0.2409	370.15	0.2254	370.056	0.222	370.038	0.21325	369.794	0.2187	370.275	0.21951	370.1	0.2145	370.113	0.21075	370.087	0.21114	369.869	0.2133	370.206	0.20952	370.375	0.20225	370.05	0.20601	370.212	0.20871	370.025	0.20323	370.1	0.2025	370.35	0.20007	370.038	0.19872
369.913	0.252	370.087	0.2229	369.887	0.2406	370.1	0.22454	370.006	0.22125	369.988	0.21325	369.744	0.2187	370.225	0.21951	370.05	0.21475	370.069	0.21075	370.038	0.21114	369.812	0.2133	370.156	0.20952	370.325	0.202	369.994	0.20574	370.163	0.20871	369.975	0.20323	370.05	0.20196	370.294	0.20007	369.981	0.19845
369.856	0.25175	370.031	0.2217	369.837	0.2403	370.05	0.22454	369.956	0.22125	369.938	0.213	369.688	0.2184	370.175	0.21951	370	0.21475	370.012	0.2105	369.981	0.21114	369.762	0.2133	370.1	0.20925	370.275	0.20175	369.938	0.20574	370.106	0.20871	369.925	0.20295	370	0.20061	370.244	0.20007	369.931	0.19845
369.806	0.25075	369.981	0.2214	369.781	0.2403	370	0.22454	369.9	0.2215	369.887	0.213	369.637	0.2184	370.119	0.21951	369.95	0.21475	369.962	0.2105	369.931	0.21114	369.712	0.2133	370.05	0.20898	370.225	0.20175	369.887	0.20547	370.056	0.20871	369.869	0.20295	369.944	0.20061	370.194	0.1998	369.881	0.19818
369.756	0.25025	369.925	0.2214	369.731	0.2403	369.944	0.22454	369.85	0.22125	369.831	0.21275	369.587	0.2184	370.069	0.21924	369.894	0.21475	369.906	0.21025	369.881	0.21114	369.656	0.21303	370	0.20871	370.169	0.2015	369.837	0.20547	370.006	0.20871	369.819	0.20295	369.894	0.20088	370.144	0.19953	369.825	0.19818
369.7	0.2505	369.875	0.2214	369.681	0.2403	369.894	0.22425	369.8	0.22125	369.781	0.2115	369.531	0.2181	370.012	0.21924	369.837	0.21475	369.856	0.21025	369.831	0.21087	369.606	0.21303	369.944	0.20871	370.119	0.20125	369.788	0.2052	369.95	0.20844	369.769	0.20268	369.844	0.20088	370.087	0.19953	369.775	0.19791
369.65	0.2505	369.825	0.2214	369.631	0.2403	369.837	0.22425	369.75	0.22125	369.725	0.211	369.481	0.2181	369.962	0.21924	369.788	0.2145	369.806	0.2095	369.775	0.21087	369.556	0.21303	369.894	0.20844	370.069	0.201	369.731	0.20493	369.9	0.20844	369.712	0.20268	369.788	0.20088	370.038	0.19926	369.719	0.19791
369.6	0.25025	369.769	0.2214	369.575	0.24	369.788	0.22425	369.694	0.221	369.675	0.21125	369.431	0.2181	369.913	0.21897	369.738	0.2145	369.75	0.20925	369.725	0.2106	369.506	0.21276	369.844	0.20844	370.012	0.201	369.681	0.20493	369.844	0.20844	369.663	0.2024	369.738	0.20088	369.981	0.19926	369.669	0.19791
369.55	0.25025	369.719	0.2211	369.525	0.24	369.738	0.22396	369.644	0.221	369.625	0.211	369.381	0.2178	369.856	0.21897	369.688	0.2145	369.7	0.20975	369.675	0.2106	369.45	0.21249	369.794	0.20817	369.962	0.20075	369.631	0.20466	369.794	0.20817	369.613	0.2024	369.688	0.20088	369.931	0.19899	369.619	0.19737
369.494	0.25025	369.669	0.2211	369.475	0.2397	369.688	0.22396	369.587	0.22075	369.569	0.211	369.325	0.2175	369.806	0.2187	369.631	0.21325	369.65	0.2085	369.619	0.21033	369.4	0.21114	369.738	0.2079	369.906	0.2005	369.575	0.20466	369.744	0.2079	369.556	0.20213	369.637	0.20088	369.881	0.19791	369.569	0.19602
369.444	0.25025	369.619	0.2211	369.419	0.2397	369.631	0.22396	369.538	0.22075	369.519	0.211	369.275	0.2175	369.756	0.21762	369.581	0.213	369.594	0.2085	369.569	0.21033	369.344	0.21141	369.688	0.2079	369.856	0.20025	369.525	0.20466	369.694	0.2079	369.506	0.20158	369.581	0.20061	369.825	0.19737	369.512	0.19602
369.387	0.25	369.562	0.2211	369.369	0.2388	369.581	0.22368	369.488	0.2205	369.469	0.211	369.225	0.2172	369.7	0.21708	369.531	0.213	369.544	0.2085	369.512	0.21006	369.294	0.21141	369.637	0.20763	369.806	0.20025	369.475	0.20412	369.637	0.2079	369.456	0.20048	369.531	0.20061	369.775	0.19764	369.462	0.19629
369.337	0.24975	369.512	0.2208	369.319	0.2379	369.525	0.22339	369.431	0.2205	369.419	0.211	369.169	0.2172	369.65	0.21708	369.481	0.213	369.494	0.20825	369.462	0.21006	369.244	0.21141	369.581	0.20763	369.756	0.20025	369.419	0.20277	369.587	0.20763	369.4	0.20075	369.475	0.20034	369.725	0.19764	369.413	0.19629
369.288	0.24975	369.456	0.2205	369.262	0.2379	369.475	0.22339	369.381	0.22025	369.363	0.21075	369.119	0.2172	369.594	0.21735	369.425	0.213	369.438	0.20825	369.413	0.20979	369.194	0.21141	369.531	0.20736	369.7	0.19875	369.369	0.20277	369.538	0.20736	369.35	0.20075	369.425	0.20007	369.675	0.19764	369.356	0.19602
369.231	0.2495	369.406	0.2205	369.212	0.2379	369.425	0.2231	369.331	0.22	369.312	0.21075	369.062	0.2169	369.544	0.21735	369.375	0.213	369.387	0.20825	369.363	0.20871	369.137	0.21141	369.475	0.20736	369.644	0.1985	369.319	0.20277	369.481	0.20736	369.3	0.20075	369.375	0.20007	369.619	0.19737	369.306	0.19602
369.181	0.2495	369.356	0.2202	369.163	0.2379	369.375	0.2231	369.275	0.21975	369.256	0.2105	369.012	0.2169	369.494	0.21735	369.319	0.213	369.337	0.20825	369.306	0.20844	369.087	0.21114	369.425	0.20628	369.594	0.1985	369.262	0.20277	369.431	0.20709	369.244	0.20075	369.319	0.20007	369.562	0.19737	369.25	0.19602
369.131	0.2495	369.3	0.2199	369.106	0.2379	369.319	0.2231	369.225	0.2195	369.206	0.21025	368.962	0.2148	369.444	0.21735	369.269	0.21275	369.288	0.208	369.25	0.20844	369.038	0.21114	369.375	0.20574	369.544	0.1985	369.212	0.20277	369.375	0.20709	369.194	0.20075	369.269	0.1998	369.519	0.19737	369.2	0.19602
369.075	0.2485	369.25	0.2199	369.056	0.2379	369.269	0.22281	369.175	0.2195	369.156	0.21025	368.913	0.2148	369.387	0.21735	369.219	0.21275	369.231	0.208	369.2	0.20871	368.981	0.21087	369.325	0.20574	369.494	0.1985	369.163	0.20277	369.325	0.20709	369.137	0.20075	369.219	0.1998	369.462	0.1971	369.15	0.19575
369.025	0.2475	369.2	0.2199	369	0.2379	369.219	0.22253	369.119	0.2195	369.1	0.21	368.856	0.2151	369.337	0.21735	369.163	0.2125	369.181	0.208	369.15	0.20871	368.931	0.21087	369.269	0.20574	369.438	0.1985	369.113	0.20277	369.275	0.20682	369.087	0.20075	369.169	0.19818	369.413	0.1971	369.1	0.19575
368.969	0.2475	369.15	0.2187	368.95	0.2379	369.163	0.22253	369.069	0.21925	369.05	0.21	368.806	0.2151	369.288	0.21708	369.113	0.2125	369.131	0.20775	369.1	0.20871	368.875	0.21087	369.219	0.20574	369.387	0.19825	369.056	0.20277	369.219	0.20655	369.038	0.20048	369.113	0.19818	369.356	0.19683	369.044	0.19575
368.919	0.2475	369.094	0.2199	368.9	0.2376	369.113	0.22224	369.019	0.21775	369	0.20975	368.75	0.2151	369.238	0.21681	369.062	0.21225	369.075	0.20775	369.044	0.20871	368.825	0.2106	369.169	0.20574	369.337	0.19825	369.006	0.2025	369.169	0.20655	368.988	0.2002	369.062	0.19818	369.306	0.19683	368.994	0.19548
368.869	0.2475	369.044	0.2196	368.85	0.2376	369.056	0.22195	368.962	0.21775	368.944	0.20975	368.7	0.2151	369.181	0.21681	369.006	0.212	369.025	0.2075	368.994	0.20844	368.775	0.21033	369.113	0.20574	369.288	0.19825	368.95	0.2025	369.119	0.20628	368.931	0.19993	369.006	0.19845	369.256	0.19683	368.944	0.19548
368.819	0.2475	368.994	0.2196	368.794	0.2373	369.006	0.22195	368.913	0.21775	368.894	0.2095	368.65	0.2151	369.131	0.21654	368.956	0.212	368.969	0.2075	368.944	0.20763	368.725	0.20898	369.062	0.20547	369.231	0.19825	368.9	0.2025	369.069	0.20493	368.881	0.19855	368.956	0.19818	369.2	0.19575	368.887	0.19548
368.762	0.2475	368.938	0.2193	368.744	0.237	368.956	0.22166	368.863	0.21775	368.844	0.20925	368.594	0.2151	369.075	0.21654	368.9	0.21175	368.919	0.20725	368.894	0.20682	368.669	0.20871	369.006	0.20547	369.181	0.1965	368.85	0.2025	369.012	0.20466	368.825	0.19883	368.906	0.19818	369.15	0.19521	368.837	0.19548
368.712	0.2475	368.887	0.219	368.694	0.2364	368.9	0.22166	368.806	0.21775	368.788	0.209	368.544	0.2148	369.025	0.21627	368.85	0.2115	368.869	0.207	368.837	0.20682	368.619	0.20898	368.956	0.2052	369.125	0.19675	368.794	0.20223	368.962	0.20466	368.781	0.1991	368.85	0.19818	369.1	0.19548	368.781	0.19521
368.663	0.24725	368.837	0.219	368.637	0.2352	368.85	0.22138	368.756	0.21775	368.738	0.209	368.494	0.2148	368.975	0.21627	368.8	0.2115	368.812	0.207	368.788	0.20709	368.569	0.20898	368.906	0.2052	369.075	0.19675	368.744	0.20223	368.913	0.20466	368.725	0.1991	368.8	0.19818	369.044	0.19548	368.731	0.1944
368.606	0.24725	368.781	0.2187	368.587	0.2352	368.8	0.21994	368.7	0.2175	368.688	0.209	368.438	0.2148	368.925	0.21627	368.744	0.21125	368.762	0.20575	368.731	0.20709	368.512	0.20898	368.85	0.2052	369.025	0.19675	368.694	0.20196	368.856	0.20466	368.669	0.1991	368.75	0.19791	368.994	0.19548	368.681	0.19332
368.556	0.24675	368.731	0.2187	368.538	0.2355	368.75	0.21994	368.65	0.2175	368.631	0.20875	368.387	0.2148	368.869	0.216	368.694	0.21125	368.712	0.20525	368.681	0.20709	368.462	0.20898	368.8	0.20493	368.975	0.19675	368.644	0.20196	368.806	0.20466	368.619	0.1991	368.7	0.19791	368.944	0.19548	368.631	0.19332
368.506	0.2455	368.681	0.2184	368.481	0.2352	368.694	0.21994	368.6	0.2175	368.581	0.20725	368.337	0.2145	368.819	0.21573	368.644	0.20975	368.656	0.20525	368.631	0.20682	368.406	0.20898	368.75	0.20466	368.919	0.19675	368.587	0.20169	368.756	0.20466	368.569	0.1991	368.644	0.19791	368.887	0.19548	368.575	0.19332
368.45	0.2455	368.625	0.2184	368.431	0.2352	368.644	0.21994	368.55	0.21725	368.531	0.207	368.281	0.2145	368.769	0.21573	368.594	0.2095	368.606	0.20525	368.575	0.20682	368.356	0.20871	368.694	0.20466	368.869	0.196	368.538	0.20169	368.7	0.20466	368.519	0.1991	368.594	0.19791	368.837	0.19521	368.525	0.19332
368.4	0.2455	368.575	0.2169	368.375	0.2352	368.587	0.21965	368.494	0.21725	368.475	0.20725	368.231	0.2142	368.712	0.21546	368.538	0.20975	368.556	0.20525	368.525	0.20682	368.306	0.20871	368.644	0.20466	368.819	0.1955	368.481	0.20142	368.65	0.20466	368.462	0.19883	368.538	0.19791	368.788	0.19521	368.475	0.19332
368.344	0.2455	368.519	0.2175	368.325	0.2352	368.538	0.21965	368.444	0.217	368.425	0.20725	368.181	0.2142	368.663	0.21519	368.488	0.20975	368.5	0.20525	368.475	0.20655	368.25	0.20844	368.594	0.20466	368.762	0.19575	368.431	0.20115	368.6	0.20439	368.413	0.19883	368.488	0.19764	368.738	0.19494	368.419	0.19332
368.294	0.2455	368.469	0.2175	368.275	0.2352	368.488	0.21965	368.394	0.217	368.375	0.20725	368.125	0.2142	368.606	0.21519	368.438	0.20975	368.45	0.20525	368.419	0.20655	368.2	0.20844	368.538	0.20439	368.712	0.19575	368.381	0.20115	368.544	0.20439	368.363	0.19855	368.438	0.19737	368.681	0.19494	368.369	0.19332
368.244	0.2455	368.419	0.2175	368.219	0.2352	368.438	0.21965	368.337	0.21675	368.319	0.20725	368.075	0.2139	368.556	0.21384	368.381	0.2095	368.4	0.20525	368.369	0.20655	368.15	0.20817	368.488	0.20412	368.663	0.19575	368.325	0.20061	368.494	0.20412	368.306	0.19855	368.381	0.19737	368.631	0.19467	368.312	0.19332
368.194	0.24525	368.369	0.2172	368.169	0.2352	368.381	0.21936	368.288	0.21675	368.269	0.207	368.025	0.2136	368.506	0.21465	368.331	0.2095	368.344	0.205	368.319	0.20628	368.1	0.20817	368.438	0.20412	368.606	0.19575	368.275	0.19953	368.444	0.20412	368.256	0.19828	368.331	0.1971	368.581	0.19467	368.262	0.19332
368.144	0.24525	368.312	0.2172	368.119	0.2352	368.331	0.21936	368.238	0.2165	368.219	0.207	367.975	0.2136	368.45	0.21438	368.275	0.2095	368.294	0.205	368.262	0.20628	368.044	0.2079	368.381	0.20385	368.556	0.19575	368.225	0.19953	368.387	0.20385	368.2	0.19828	368.281	0.1971	368.525	0.19467	368.212	0.19305
368.087	0.24525	368.262	0.2172	368.069	0.2349	368.281	0.21936	368.181	0.21625	368.163	0.20675	367.919	0.2133	368.4	0.21303	368.225	0.20925	368.244	0.20475	368.212	0.20601	367.994	0.20763	368.331	0.20358	368.5	0.19575	368.169	0.1998	368.337	0.20358	368.15	0.198	368.225	0.19683	368.475	0.19332	368.163	0.19305
368.038	0.245	368.212	0.2172	368.012	0.2349	368.225	0.21879	368.131	0.2155	368.113	0.20675	367.869	0.2133	368.35	0.2133	368.175	0.20925	368.188	0.2045	368.163	0.20493	367.938	0.20628	368.281	0.20331	368.45	0.19575	368.119	0.19953	368.281	0.20358	368.1	0.198	368.175	0.19656	368.419	0.19305	368.106	0.19305
367.981	0.2435	368.156	0.2169	367.962	0.2346	368.175	0.21764	368.075	0.215	368.062	0.20675	367.812	0.213	368.3	0.2133	368.125	0.209	368.137	0.2045	368.106	0.20574	367.887	0.20655	368.225	0.20331	368.4	0.19575	368.069	0.19953	368.231	0.20277	368.05	0.19773	368.125	0.19656	368.369	0.19305	368.056	0.19278
367.931	0.24475	368.106	0.2169	367.913	0.2328	368.119	0.21764	368.025	0.21525	368.006	0.20675	367.762	0.213	368.244	0.2133	368.069	0.209	368.081	0.2045	368.056	0.20547	367.837	0.20655	368.175	0.20304	368.344	0.1955	368.012	0.19953	368.181	0.20196	367.994	0.19773	368.069	0.19629	368.319	0.19332	368.006	0.19278
367.881	0.24475	368.056	0.2166	367.856	0.2328	368.069	0.21793	367.975	0.215	367.956	0.2065	367.712	0.2127	368.194	0.2133	368.019	0.209	368.031	0.20425	368.006	0.2052	367.781	0.20655	368.125	0.20304	368.294	0.1955	367.962	0.19953	368.125	0.20196	367.944	0.19745	368.019	0.19575	368.262	0.19332	367.95	0.19251
367.825	0.24475	368	0.2166	367.806	0.2328	368.019	0.21793	367.925	0.215	367.906	0.20525	367.656	0.2124	368.137	0.21303	367.962	0.209	367.981	0.2035	367.95	0.2052	367.731	0.20655	368.069	0.20277	368.244	0.19525	367.913	0.19926	368.075	0.20196	367.894	0.19718	367.969	0.19467	368.212	0.19305	367.9	0.19251
367.775	0.2445	367.95	0.2148	367.75	0.2328	367.969	0.21793	367.869	0.215	367.85	0.205	367.606	0.2121	368.087	0.21303	367.913	0.20875	367.931	0.2025	367.9	0.20493	367.681	0.20628	368.019	0.20277	368.194	0.195	367.856	0.19926	368.025	0.20223	367.837	0.19718	367.913	0.19494	368.163	0.19305	367.85	0.19224
367.725	0.24425	367.894	0.2151	367.7	0.2328	367.913	0.21793	367.819	0.215	367.8	0.205	367.556	0.2121	368.038	0.21303	367.863	0.2085	367.875	0.20275	367.85	0.20493	367.631	0.20628	367.969	0.2025	368.137	0.19475	367.806	0.19926	367.975	0.20223	367.788	0.1969	367.863	0.19494	368.113	0.19305	367.794	0.19089
367.669	0.243	367.844	0.216	367.65	0.2328	367.863	0.21793	367.762	0.21475	367.75	0.205	367.5	0.2121	367.988	0.21276	367.812	0.20825	367.825	0.203	367.794	0.20466	367.575	0.20628	367.919	0.2025	368.081	0.19475	367.756	0.19899	367.919	0.20223	367.738	0.1969	367.812	0.19494	368.056	0.19305	367.744	0.19062
367.619	0.24275	367.794	0.2151	367.6	0.2328	367.812	0.21764	367.712	0.21475	367.694	0.205	367.45	0.2118	367.931	0.21276	367.756	0.207	367.775	0.203	367.744	0.20466	367.525	0.20628	367.863	0.20223	368.031	0.1945	367.7	0.19899	367.869	0.20196	367.681	0.19608	367.756	0.19494	368.006	0.19278	367.688	0.19062
367.562	0.24275	367.744	0.2142	367.544	0.2328	367.756	0.21764	367.663	0.21475	367.644	0.205	367.4	0.2118	367.881	0.21249	367.706	0.20675	367.725	0.203	367.694	0.20466	367.469	0.20601	367.806	0.20115	367.981	0.19325	367.65	0.19899	367.812	0.20196	367.631	0.19525	367.706	0.19494	367.95	0.19278	367.637	0.19089
367.512	0.24275	367.688	0.2145	367.494	0.2328	367.706	0.21735	367.613	0.2145	367.594	0.20475	367.35	0.2115	367.825	0.21222	367.656	0.207	367.669	0.20275	367.637	0.20439	367.419	0.20574	367.756	0.20061	367.931	0.19325	367.6	0.19872	367.762	0.20196	367.581	0.19525	367.656	0.19494	367.9	0.19278	367.587	0.19089
367.462	0.2425	367.637	0.2145	367.438	0.2325	367.656	0.21735	367.556	0.2145	367.538	0.20475	367.294	0.2115	367.775	0.21222	367.6	0.20675	367.619	0.20275	367.587	0.20439	367.369	0.20574	367.706	0.20061	367.875	0.19325	367.544	0.19791	367.712	0.20196	367.525	0.19525	367.606	0.19494	367.85	0.19251	367.538	0.19062
367.413	0.2425	367.587	0.2145	367.387	0.2325	367.6	0.21735	367.506	0.21325	367.488	0.20475	367.244	0.2115	367.725	0.21195	367.55	0.20675	367.562	0.20275	367.538	0.20412	367.312	0.20574	367.656	0.20061	367.825	0.19325	367.494	0.19737	367.656	0.20169	367.475	0.19553	367.55	0.19467	367.794	0.19224	367.481	0.19062
367.356	0.24225	367.531	0.2145	367.337	0.2325	367.55	0.21706	367.456	0.21275	367.438	0.2045	367.188	0.2112	367.669	0.21195	367.494	0.20675	367.512	0.2025	367.481	0.20385	367.262	0.20547	367.6	0.20061	367.769	0.19325	367.444	0.19737	367.606	0.20142	367.419	0.19525	367.5	0.19467	367.744	0.19224	367.431	0.19062
367.306	0.242	367.481	0.2145	367.281	0.2322	367.494	0.21678	367.4	0.21275	367.387	0.2045	367.137	0.2112	367.619	0.21087	367.444	0.20675	367.462	0.2025	367.431	0.20385	367.212	0.20547	367.55	0.20061	367.725	0.19325	367.387	0.19737	367.556	0.20115	367.369	0.19525	367.444	0.1944	367.694	0.19197	367.381	0.19062
367.256	0.242	367.425	0.2142	367.231	0.2322	367.444	0.21678	367.35	0.21275	367.331	0.2045	367.087	0.2109	367.569	0.21033	367.394	0.20675	367.413	0.2025	367.381	0.20358	367.163	0.2052	367.5	0.20061	367.669	0.19325	367.337	0.19737	367.506	0.20115	367.319	0.19525	367.394	0.1944	367.637	0.19197	367.325	0.19035
367.2	0.24175	367.375	0.2142	367.181	0.2319	367.394	0.21649	367.294	0.21275	367.281	0.20425	367.031	0.2106	367.512	0.21033	367.344	0.20675	367.356	0.2025	367.331	0.20304	367.106	0.2052	367.444	0.20034	367.613	0.19325	367.288	0.19737	367.45	0.20088	367.269	0.19498	367.344	0.19386	367.587	0.1917	367.275	0.19035
367.15	0.24175	367.325	0.2139	367.131	0.2316	367.344	0.21649	367.244	0.21275	367.225	0.20375	366.981	0.2106	367.462	0.2106	367.288	0.2065	367.3	0.20225	367.275	0.20196	367.056	0.20493	367.394	0.20034	367.562	0.193	367.231	0.1971	367.4	0.20088	367.212	0.19498	367.294	0.19278	367.538	0.19143	367.219	0.19008
367.1	0.2415	367.275	0.2139	367.075	0.2316	367.288	0.2162	367.194	0.21275	367.175	0.2025	366.931	0.2103	367.413	0.2106	367.238	0.2065	367.256	0.202	367.219	0.20196	367	0.20466	367.344	0.20007	367.512	0.193	367.181	0.1971	367.344	0.20061	367.163	0.19498	367.238	0.19278	367.481	0.19143	367.169	0.18981
367.044	0.24125	367.219	0.2139	367.025	0.2313	367.238	0.2162	367.144	0.2125	367.125	0.2025	366.881	0.21	367.363	0.2106	367.188	0.20625	367.2	0.202	367.169	0.20223	366.95	0.20358	367.288	0.20007	367.462	0.19275	367.131	0.1971	367.294	0.20061	367.113	0.1947	367.188	0.19278	367.431	0.19116	367.119	0.18981
366.994	0.24025	367.169	0.2136	366.969	0.2313	367.188	0.21591	367.087	0.2125	367.069	0.2025	366.825	0.21	367.306	0.21033	367.131	0.206	367.15	0.20175	367.119	0.20196	366.9	0.20304	367.238	0.20007	367.406	0.1925	367.081	0.19683	367.244	0.20034	367.056	0.1947	367.131	0.19278	367.381	0.18954	367.069	0.18981
366.944	0.23975	367.113	0.2136	366.919	0.231	367.131	0.21563	367.038	0.21225	367.019	0.2025	366.775	0.2097	367.256	0.21033	367.081	0.206	367.094	0.2015	367.069	0.20196	366.844	0.20331	367.188	0.20007	367.356	0.19225	367.025	0.19683	367.188	0.20007	367.006	0.19443	367.081	0.19278	367.331	0.18954	367.012	0.18954
366.887	0.23975	367.069	0.2133	366.869	0.2307	367.081	0.21563	366.988	0.21225	366.969	0.2025	366.719	0.2097	367.2	0.21006	367.025	0.20575	367.044	0.2015	367.012	0.20196	366.794	0.20331	367.131	0.1998	367.306	0.19225	366.975	0.19656	367.137	0.20007	366.956	0.19443	367.031	0.19278	367.275	0.18981	366.962	0.18954
366.837	0.23975	367.012	0.2133	366.819	0.2307	367.031	0.21563	366.931	0.21225	366.919	0.2025	366.669	0.2094	367.15	0.20979	366.975	0.20575	366.994	0.20125	366.962	0.20196	366.744	0.20331	367.081	0.1998	367.25	0.192	366.919	0.19656	367.087	0.20007	366.9	0.19443	366.975	0.19278	367.225	0.18981	366.906	0.18927
366.788	0.23975	366.956	0.213	366.762	0.2304	366.975	0.21563	366.881	0.212	366.863	0.2025	366.619	0.2094	367.1	0.20979	366.925	0.2055	366.938	0.201	366.913	0.20169	366.694	0.20331	367.031	0.19953	367.2	0.192	366.869	0.19629	367.031	0.20007	366.85	0.19415	366.925	0.19278	367.175	0.18981	366.856	0.189
366.738	0.23975	366.906	0.213	366.712	0.2301	366.925	0.21534	366.831	0.21175	366.806	0.2025	366.569	0.2079	367.044	0.20979	366.875	0.205	366.887	0.20075	366.863	0.20169	366.637	0.20331	366.975	0.19926	367.15	0.19075	366.819	0.19629	366.981	0.1998	366.794	0.19415	366.875	0.19251	367.119	0.18981	366.806	0.189
366.681	0.23975	366.856	0.2127	366.663	0.2301	366.875	0.21505	366.775	0.2115	366.756	0.2025	366.512	0.2076	366.994	0.20952	366.819	0.204	366.837	0.20075	366.806	0.20169	366.581	0.20331	366.925	0.19926	367.094	0.1905	366.762	0.19602	366.931	0.1998	366.744	0.19415	366.825	0.19251	367.069	0.18954	366.75	0.18738
366.631	0.2395	366.806	0.2127	366.606	0.2286	366.819	0.21505	366.725	0.2115	366.706	0.20225	366.462	0.2076	366.944	0.20952	366.769	0.20425	366.781	0.2	366.756	0.20142	366.538	0.20304	366.875	0.19926	367.044	0.1905	366.712	0.19602	366.875	0.19953	366.694	0.19388	366.769	0.19224	367.012	0.18954	366.7	0.18738
366.575	0.2395	366.75	0.2124	366.556	0.2283	366.769	0.21361	366.675	0.21125	366.656	0.20225	366.406	0.2076	366.894	0.20952	366.719	0.20425	366.731	0.19925	366.7	0.20142	366.481	0.20304	366.819	0.19899	366.994	0.19075	366.663	0.19575	366.825	0.19953	366.644	0.19388	366.712	0.19224	366.962	0.18954	366.65	0.18765
366.525	0.23925	366.7	0.2124	366.5	0.2283	366.712	0.21304	366.619	0.21125	366.606	0.202	366.356	0.2076	366.837	0.20952	366.663	0.20425	366.681	0.19925	366.65	0.20115	366.431	0.20277	366.769	0.19899	366.938	0.19075	366.606	0.19548	366.775	0.19926	366.587	0.1936	366.669	0.19197	366.913	0.189	366.6	0.18765
366.475	0.23925	366.644	0.2121	366.45	0.2283	366.663	0.21304	366.569	0.211	366.55	0.202	366.306	0.2076	366.781	0.20952	366.613	0.20425	366.625	0.19925	366.6	0.20115	366.375	0.2025	366.712	0.19872	366.887	0.1905	366.556	0.19548	366.719	0.19926	366.538	0.19333	366.613	0.19197	366.856	0.18954	366.544	0.18765
366.419	0.239	366.594	0.2121	366.4	0.2283	366.613	0.21333	366.519	0.211	366.5	0.202	366.25	0.2076	366.731	0.20925	366.562	0.2035	366.575	0.19925	366.544	0.20088	366.325	0.2025	366.663	0.19872	366.837	0.1905	366.506	0.19548	366.669	0.19818	366.488	0.19333	366.562	0.1917	366.806	0.18927	366.494	0.18765
366.369	0.238	366.544	0.2118	366.344	0.2283	366.556	0.21333	366.462	0.211	366.444	0.20175	366.2	0.2076	366.681	0.20898	366.506	0.20275	366.525	0.19925	366.494	0.20088	366.275	0.2025	366.613	0.19845	366.788	0.1905	366.45	0.19548	366.619	0.19764	366.431	0.19305	366.506	0.1917	366.756	0.18927	366.438	0.18765
366.319	0.2375	366.488	0.2118	366.294	0.2283	366.506	0.21333	366.413	0.21075	366.394	0.201	366.15	0.2076	366.631	0.20898	366.456	0.20275	366.469	0.19925	366.444	0.20061	366.225	0.2025	366.562	0.19818	366.731	0.1905	366.4	0.19521	366.569	0.19791	366.381	0.19305	366.456	0.1917	366.7	0.189	366.387	0.18738
366.262	0.23775	366.438	0.2115	366.244	0.228	366.456	0.21304	366.363	0.21075	366.344	0.2	366.094	0.2076	366.575	0.20871	366.406	0.203	366.419	0.19925	366.387	0.20061	366.169	0.20223	366.506	0.19818	366.681	0.1905	366.35	0.19521	366.512	0.19791	366.325	0.19278	366.406	0.19143	366.65	0.189	366.337	0.18738
366.212	0.23775	366.387	0.2115	366.188	0.228	366.406	0.21304	366.306	0.2105	366.288	0.20025	366.044	0.2076	366.525	0.20871	366.35	0.203	366.369	0.199	366.337	0.20034	366.119	0.20196	366.456	0.19791	366.625	0.19025	366.294	0.19494	366.462	0.19791	366.275	0.19278	366.35	0.19116	366.6	0.18873	366.281	0.18738
366.163	0.23775	366.337	0.2112	366.137	0.228	366.35	0.21304	366.256	0.209	366.238	0.20025	365.988	0.2073	366.475	0.20844	366.3	0.20275	366.312	0.19825	366.288	0.20007	366.062	0.20196	366.406	0.19791	366.575	0.19025	366.244	0.19494	366.406	0.19791	366.225	0.19278	366.3	0.19116	366.544	0.18873	366.231	0.18711
366.113	0.23775	366.281	0.2112	366.087	0.2277	366.3	0.21304	366.2	0.20875	366.188	0.20025	365.938	0.207	366.419	0.20817	366.25	0.203	366.262	0.19775	366.231	0.19845	366.012	0.20196	366.356	0.19791	366.525	0.19	366.194	0.19467	366.356	0.1971	366.175	0.1925	366.244	0.19089	366.494	0.18846	366.181	0.18711
366.056	0.2375	366.231	0.2109	366.031	0.2277	366.244	0.21304	366.15	0.20875	366.131	0.20025	365.887	0.207	366.369	0.20817	366.194	0.20275	366.212	0.198	366.181	0.19845	365.962	0.20169	366.3	0.19629	366.469	0.18975	366.137	0.1944	366.306	0.19602	366.119	0.19223	366.194	0.19089	366.444	0.18846	366.125	0.18684
366	0.2375	366.181	0.2088	365.981	0.2277	366.194	0.21304	366.1	0.20875	366.081	0.20025	365.837	0.207	366.319	0.2079	366.144	0.20275	366.156	0.198	366.131	0.19872	365.906	0.20115	366.25	0.19629	366.419	0.18975	366.087	0.1944	366.25	0.19629	366.069	0.19223	366.144	0.19089	366.387	0.18846	366.075	0.18657
365.95	0.23725	366.125	0.2091	365.931	0.2274	366.144	0.21275	366.05	0.20875	366.031	0.20025	365.781	0.207	366.262	0.20763	366.094	0.20275	366.106	0.198	366.081	0.19872	365.856	0.20007	366.194	0.19629	366.369	0.1895	366.038	0.19413	366.2	0.19629	366.019	0.19195	366.094	0.19089	366.337	0.18846	366.025	0.18657
365.9	0.23725	366.075	0.2091	365.875	0.2274	366.087	0.21275	365.994	0.20875	365.975	0.2	365.731	0.2067	366.212	0.20763	366.038	0.2025	366.056	0.198	366.025	0.19872	365.806	0.20007	366.144	0.19629	366.312	0.1895	365.981	0.19413	366.15	0.19629	365.969	0.19195	366.038	0.19062	366.288	0.18819	365.975	0.1863
365.85	0.237	366.019	0.2094	365.825	0.2274	366.038	0.21246	365.944	0.20875	365.925	0.2	365.681	0.2064	366.163	0.20736	365.988	0.2025	366	0.198	365.975	0.19872	365.756	0.20007	366.094	0.19629	366.262	0.1895	365.931	0.19386	366.1	0.19629	365.913	0.19195	365.988	0.19035	366.231	0.18792	365.919	0.1863
365.794	0.23675	365.969	0.2094	365.775	0.2271	365.988	0.21218	365.894	0.20875	365.875	0.2	365.625	0.2064	366.106	0.20736	365.931	0.2025	365.95	0.198	365.925	0.19872	365.7	0.20007	366.038	0.19629	366.206	0.18925	365.881	0.19359	366.044	0.19629	365.856	0.19195	365.938	0.19035	366.181	0.18792	365.869	0.1863
365.744	0.23525	365.919	0.2094	365.719	0.2268	365.938	0.21189	365.837	0.20875	365.819	0.19975	365.575	0.2064	366.056	0.20709	365.881	0.20225	365.9	0.198	365.869	0.19845	365.65	0.20007	365.988	0.19629	366.163	0.189	365.825	0.19359	365.994	0.19629	365.806	0.19168	365.881	0.19035	366.125	0.18765	365.812	0.18495
365.694	0.2365	365.863	0.2094	365.669	0.2268	365.881	0.21189	365.788	0.2085	365.769	0.1995	365.525	0.2061	366.006	0.20709	365.831	0.20075	365.844	0.19775	365.819	0.19845	365.594	0.20007	365.938	0.19602	366.106	0.18875	365.775	0.19332	365.938	0.19602	365.756	0.19085	365.831	0.19008	366.075	0.18738	365.762	0.18468
365.637	0.23675	365.812	0.2091	365.619	0.2268	365.825	0.21131	365.731	0.2085	365.719	0.1995	365.469	0.2061	365.956	0.20709	365.781	0.20075	365.794	0.1975	365.762	0.19845	365.544	0.20007	365.887	0.19602	366.056	0.18875	365.725	0.19332	365.887	0.19602	365.706	0.19003	365.775	0.18981	366.025	0.18711	365.712	0.18495
365.587	0.235	365.762	0.2091	365.562	0.2265	365.781	0.21016	365.681	0.20825	365.663	0.19925	365.419	0.2058	365.9	0.20601	365.725	0.20075	365.738	0.1975	365.712	0.19791	365.494	0.1998	365.831	0.19602	366	0.18875	365.675	0.19332	365.837	0.19602	365.65	0.19003	365.725	0.18981	365.975	0.18711	365.663	0.18495
365.531	0.235	365.712	0.2091	365.512	0.2262	365.725	0.21045	365.631	0.20825	365.613	0.19925	365.363	0.2058	365.85	0.20547	365.675	0.201	365.688	0.1975	365.663	0.1971	365.438	0.1998	365.775	0.19575	365.95	0.1885	365.619	0.19332	365.781	0.19602	365.6	0.19003	365.675	0.18954	365.919	0.18684	365.606	0.18495
365.481	0.235	365.656	0.2091	365.462	0.2262	365.675	0.21045	365.581	0.208	365.562	0.1985	365.312	0.2058	365.8	0.20547	365.625	0.201	365.637	0.19725	365.606	0.19737	365.387	0.1998	365.725	0.19575	365.9	0.18825	365.569	0.19305	365.731	0.19575	365.55	0.1903	365.619	0.18927	365.869	0.18684	365.556	0.18495
365.431	0.235	365.606	0.2088	365.406	0.2259	365.619	0.21045	365.525	0.207	365.506	0.19775	365.262	0.2055	365.744	0.20547	365.569	0.201	365.587	0.197	365.556	0.19737	365.337	0.19953	365.675	0.19575	365.844	0.18825	365.512	0.19278	365.681	0.19575	365.494	0.19003	365.569	0.18927	365.819	0.18657	365.5	0.18495
365.381	0.235	365.556	0.2088	365.356	0.2259	365.569	0.21045	365.475	0.2065	365.456	0.19775	365.212	0.2052	365.694	0.20547	365.519	0.20075	365.531	0.197	365.506	0.19737	365.281	0.19872	365.625	0.19548	365.794	0.188	365.462	0.19278	365.631	0.19548	365.444	0.19003	365.519	0.18927	365.762	0.1863	365.45	0.18468
365.325	0.235	365.5	0.2088	365.306	0.2256	365.519	0.21045	365.419	0.20675	365.406	0.19775	365.156	0.2049	365.637	0.2052	365.462	0.20075	365.481	0.19675	365.45	0.19737	365.231	0.19953	365.569	0.19548	365.738	0.188	365.413	0.19251	365.575	0.19548	365.387	0.19003	365.469	0.189	365.712	0.1863	365.4	0.18468
365.275	0.23475	365.45	0.2085	365.256	0.2256	365.462	0.21045	365.369	0.20675	365.35	0.198	365.106	0.2037	365.587	0.2052	365.413	0.2005	365.431	0.19675	365.4	0.19737	365.181	0.19926	365.519	0.19467	365.694	0.187	365.356	0.19251	365.525	0.19548	365.337	0.19003	365.413	0.18873	365.663	0.1863	365.344	0.18468
365.225	0.23475	365.4	0.2085	365.2	0.2253	365.413	0.21016	365.319	0.20675	365.3	0.19775	365.056	0.2037	365.538	0.2052	365.363	0.2005	365.381	0.1965	365.35	0.19737	365.131	0.19791	365.469	0.19521	365.637	0.1865	365.306	0.19224	365.469	0.19521	365.288	0.18975	365.363	0.18846	365.606	0.18603	365.294	0.18441
365.169	0.2345	365.344	0.2082	365.144	0.2253	365.363	0.21016	365.262	0.20675	365.25	0.19775	365	0.2037	365.488	0.2052	365.312	0.2005	365.325	0.19625	365.294	0.1971	365.075	0.19791	365.413	0.19359	365.587	0.1865	365.256	0.19197	365.419	0.19494	365.238	0.18975	365.312	0.18846	365.556	0.18522	365.244	0.18414
365.119	0.2345	365.294	0.2082	365.094	0.2241	365.306	0.21016	365.212	0.20675	365.194	0.19775	364.95	0.204	365.431	0.20493	365.256	0.20025	365.269	0.196	365.244	0.1971	365.025	0.19791	365.363	0.19359	365.531	0.1865	365.2	0.19197	365.369	0.19494	365.181	0.18975	365.256	0.18846	365.5	0.18468	365.188	0.18414
365.069	0.2345	365.244	0.2079	365.044	0.2232	365.256	0.20988	365.163	0.2065	365.144	0.1975	364.894	0.2037	365.381	0.20493	365.206	0.20025	365.219	0.196	365.194	0.19683	364.969	0.19791	365.312	0.19359	365.481	0.18675	365.15	0.1917	365.312	0.19494	365.131	0.18893	365.206	0.18846	365.45	0.18576	365.137	0.18414
365.012	0.23275	365.188	0.2079	364.994	0.2235	365.206	0.20988	365.106	0.2065	365.094	0.1975	364.844	0.2037	365.331	0.20493	365.156	0.20025	365.169	0.196	365.137	0.19683	364.919	0.19791	365.256	0.19359	365.431	0.1865	365.1	0.19143	365.262	0.19467	365.081	0.1881	365.15	0.18819	365.4	0.18549	365.087	0.18387
364.962	0.233	365.137	0.2076	364.938	0.2235	365.15	0.20959	365.056	0.20625	365.038	0.19725	364.794	0.2037	365.275	0.20466	365.1	0.2	365.119	0.196	365.087	0.19683	364.869	0.19791	365.206	0.19359	365.381	0.1865	365.044	0.19143	365.212	0.19467	365.025	0.1881	365.1	0.18819	365.35	0.18522	365.038	0.18387
364.913	0.233	365.081	0.2076	364.887	0.2235	365.1	0.20959	365.006	0.20625	364.988	0.19725	364.738	0.2037	365.225	0.20466	365.05	0.2	365.062	0.19575	365.038	0.19656	364.812	0.19791	365.156	0.19359	365.325	0.1865	364.994	0.19062	365.156	0.1944	364.975	0.18838	365.05	0.18792	365.294	0.18522	364.981	0.18387
364.856	0.233	365.031	0.2073	364.837	0.2232	365.05	0.2093	364.956	0.206	364.938	0.19725	364.688	0.2037	365.169	0.20466	365	0.19975	365.012	0.19575	364.988	0.19521	364.762	0.19791	365.1	0.19359	365.275	0.18625	364.944	0.18981	365.106	0.1944	364.925	0.18838	365	0.18765	365.244	0.18522	364.931	0.1836
364.806	0.233	364.981	0.2073	364.788	0.2232	365	0.20901	364.9	0.20575	364.881	0.19625	364.637	0.2034	365.119	0.20439	364.944	0.19975	364.962	0.19525	364.931	0.19521	364.712	0.19764	365.05	0.19359	365.219	0.18625	364.887	0.19008	365.056	0.19413	364.869	0.18838	364.944	0.18765	365.194	0.18495	364.875	0.1836
364.75	0.23275	364.931	0.2073	364.731	0.2232	364.944	0.20901	364.85	0.2055	364.831	0.19575	364.587	0.2034	365.069	0.20412	364.894	0.1995	364.906	0.19375	364.881	0.19548	364.663	0.19764	365	0.19359	365.169	0.18625	364.837	0.19008	365	0.19413	364.819	0.18838	364.894	0.18738	365.137	0.18468	364.825	0.1836
364.706	0.23275	364.875	0.2058	364.675	0.2232	364.894	0.20873	364.794	0.2055	364.781	0.19575	364.531	0.2031	365.012	0.20412	364.844	0.199	364.856	0.194	364.825	0.19548	364.606	0.19737	364.944	0.19332	365.119	0.186	364.788	0.19008	364.95	0.19386	364.762	0.18838	364.844	0.18711	365.087	0.18468	364.775	0.18333
364.65	0.23275	364.825	0.2058	364.625	0.2232	364.844	0.20873	364.744	0.20525	364.725	0.19575	364.481	0.2031	364.962	0.20277	364.788	0.19775	364.806	0.194	364.775	0.19548	364.556	0.1971	364.894	0.19332	365.062	0.186	364.738	0.19008	364.9	0.19386	364.712	0.18838	364.788	0.18711	365.038	0.18441	364.719	0.18333
364.6	0.2325	364.775	0.2058	364.575	0.2229	364.788	0.20844	364.694	0.20525	364.675	0.19575	364.425	0.2028	364.913	0.20223	364.738	0.19775	364.75	0.194	364.725	0.19521	364.5	0.1971	364.844	0.19332	365.012	0.18575	364.681	0.19008	364.844	0.19359	364.663	0.18838	364.738	0.18684	364.981	0.18441	364.669	0.18171
364.544	0.2325	364.719	0.2058	364.525	0.2229	364.738	0.20844	364.637	0.205	364.625	0.19575	364.375	0.2028	364.863	0.2025	364.681	0.198	364.7	0.194	364.669	0.19521	364.45	0.19683	364.788	0.19278	364.962	0.18575	364.631	0.19008	364.794	0.19332	364.613	0.1881	364.681	0.18684	364.931	0.18414	364.619	0.18171
364.494	0.2325	364.669	0.2058	364.469	0.2226	364.681	0.20815	364.587	0.20475	364.575	0.19575	364.325	0.2025	364.806	0.2025	364.631	0.198	364.65	0.194	364.619	0.19521	364.4	0.19656	364.738	0.1917	364.906	0.1855	364.575	0.18981	364.744	0.19332	364.556	0.1881	364.631	0.18657	364.881	0.18387	364.569	0.18171
364.444	0.2325	364.613	0.2058	364.419	0.2226	364.631	0.20815	364.538	0.20475	364.519	0.19575	364.275	0.2025	364.75	0.2025	364.581	0.198	364.594	0.194	364.569	0.19521	364.35	0.19656	364.688	0.19197	364.856	0.18525	364.525	0.18981	364.688	0.19332	364.506	0.18783	364.581	0.1863	364.825	0.18387	364.512	0.18171
364.387	0.23225	364.562	0.2058	364.369	0.2223	364.581	0.20815	364.481	0.2045	364.469	0.1955	364.219	0.2022	364.7	0.2025	364.525	0.19775	364.544	0.19375	364.519	0.19494	364.294	0.19629	364.631	0.19197	364.8	0.18525	364.475	0.18981	364.637	0.19305	364.456	0.18783	364.531	0.18576	364.775	0.18387	364.462	0.18171
364.337	0.23225	364.512	0.2058	364.312	0.2223	364.525	0.20815	364.431	0.2045	364.413	0.1955	364.169	0.2022	364.65	0.2025	364.475	0.198	364.494	0.19375	364.462	0.19494	364.244	0.19629	364.581	0.19197	364.75	0.18525	364.419	0.18981	364.587	0.19305	364.4	0.18783	364.475	0.18495	364.719	0.1836	364.406	0.18171
364.288	0.23225	364.456	0.2055	364.262	0.2223	364.475	0.20786	364.381	0.2045	364.363	0.1955	364.119	0.2019	364.6	0.2025	364.425	0.198	364.444	0.19375	364.413	0.19467	364.194	0.19602	364.531	0.19197	364.7	0.185	364.369	0.18954	364.531	0.19305	364.35	0.18755	364.425	0.18522	364.669	0.1836	364.356	0.18171
364.231	0.232	364.406	0.2055	364.212	0.2223	364.425	0.20786	364.325	0.20425	364.312	0.19525	364.062	0.2019	364.55	0.20223	364.369	0.198	364.387	0.1935	364.356	0.19467	364.137	0.1944	364.475	0.19197	364.65	0.185	364.319	0.18927	364.481	0.19278	364.294	0.18755	364.369	0.18522	364.619	0.1836	364.306	0.18171
364.181	0.23175	364.356	0.2055	364.156	0.222	364.375	0.20758	364.275	0.20425	364.256	0.195	364.012	0.2019	364.494	0.20223	364.319	0.19775	364.337	0.1935	364.306	0.1944	364.087	0.19467	364.425	0.19197	364.594	0.18475	364.269	0.18792	364.431	0.19251	364.244	0.18673	364.319	0.18522	364.569	0.18333	364.25	0.18171
364.125	0.23125	364.306	0.2055	364.106	0.222	364.319	0.20729	364.225	0.204	364.206	0.195	363.956	0.2019	364.444	0.20061	364.269	0.19775	364.281	0.19225	364.256	0.1944	364.031	0.19467	364.369	0.19197	364.544	0.18475	364.212	0.18819	364.375	0.1917	364.194	0.187	364.269	0.18522	364.512	0.18306	364.2	0.18171
364.075	0.23025	364.25	0.2052	364.056	0.2217	364.269	0.20729	364.169	0.20375	364.156	0.19475	363.906	0.2016	364.394	0.20088	364.219	0.1975	364.231	0.19175	364.2	0.19386	363.981	0.19494	364.325	0.1917	364.494	0.1845	364.163	0.18819	364.325	0.19251	364.144	0.18728	364.212	0.18522	364.462	0.18306	364.15	0.18144
364.025	0.23025	364.2	0.2052	364	0.2199	364.212	0.207	364.119	0.2035	364.1	0.19475	363.856	0.2016	364.337	0.20088	364.163	0.1975	364.181	0.192	364.15	0.19278	363.931	0.19494	364.269	0.19062	364.444	0.18425	364.106	0.18819	364.275	0.19251	364.087	0.18728	364.163	0.18522	364.413	0.18279	364.1	0.18144
363.975	0.23025	364.144	0.2049	363.95	0.2199	364.163	0.20671	364.069	0.2035	364.05	0.194	363.806	0.201	364.288	0.20088	364.106	0.196	364.125	0.192	364.1	0.19278	363.881	0.19494	364.212	0.19008	364.387	0.18425	364.056	0.18846	364.225	0.19224	364.038	0.187	364.113	0.18522	364.356	0.18279	364.044	0.18117
363.919	0.23025	364.094	0.2049	363.9	0.2199	364.113	0.20671	364.019	0.20325	363.994	0.194	363.75	0.1998	364.231	0.20115	364.056	0.196	364.075	0.192	364.05	0.19305	363.825	0.19467	364.163	0.19035	364.337	0.184	364.006	0.18819	364.169	0.19116	363.988	0.187	364.062	0.18495	364.306	0.18252	363.994	0.18117
363.869	0.23025	364.044	0.2046	363.844	0.2199	364.062	0.20643	363.962	0.202	363.95	0.19425	363.7	0.2007	364.181	0.20115	364.006	0.196	364.025	0.192	363.994	0.19305	363.775	0.19467	364.113	0.19035	364.281	0.184	363.95	0.18819	364.119	0.19035	363.938	0.18673	364.006	0.18495	364.256	0.18252	363.938	0.1809
363.819	0.23	363.994	0.2046	363.794	0.2202	364.006	0.20643	363.913	0.202	363.894	0.19325	363.65	0.2004	364.131	0.20088	363.956	0.196	363.969	0.192	363.944	0.19305	363.725	0.19467	364.062	0.19062	364.231	0.18375	363.9	0.18819	364.062	0.19062	363.881	0.18673	363.956	0.18468	364.2	0.18252	363.887	0.1809
363.762	0.23	363.938	0.2043	363.744	0.2199	363.956	0.20614	363.856	0.202	363.844	0.193	363.594	0.2004	364.075	0.20088	363.9	0.196	363.919	0.192	363.887	0.19305	363.669	0.19467	364.006	0.19062	364.181	0.18375	363.85	0.18792	364.012	0.19062	363.825	0.18535	363.906	0.18468	364.15	0.18225	363.837	0.18063
363.712	0.22975	363.887	0.2043	363.688	0.2199	363.906	0.20614	363.806	0.202	363.788	0.193	363.544	0.2004	364.025	0.20088	363.85	0.196	363.869	0.19175	363.837	0.19305	363.619	0.1944	363.956	0.19062	364.125	0.1835	363.794	0.18792	363.962	0.19035	363.775	0.18508	363.85	0.18468	364.094	0.18198	363.781	0.18063
363.656	0.22975	363.837	0.2043	363.637	0.2199	363.856	0.20585	363.756	0.202	363.738	0.193	363.494	0.2001	363.969	0.20061	363.8	0.19425	363.819	0.19175	363.788	0.19278	363.562	0.1944	363.906	0.19062	364.075	0.18325	363.744	0.18792	363.906	0.19035	363.725	0.18508	363.8	0.18441	364.044	0.18198	363.731	0.18036
363.606	0.2295	363.781	0.2043	363.581	0.2199	363.8	0.20585	363.7	0.202	363.688	0.193	363.438	0.2001	363.925	0.20061	363.75	0.1945	363.762	0.19175	363.731	0.19278	363.512	0.19413	363.856	0.19035	364.025	0.18325	363.688	0.18765	363.856	0.19089	363.675	0.18508	363.75	0.18414	363.994	0.18171	363.681	0.18036
363.556	0.2295	363.731	0.2043	363.531	0.2199	363.744	0.20585	363.65	0.20175	363.631	0.19275	363.387	0.1998	363.869	0.20061	363.694	0.1945	363.712	0.19175	363.681	0.19251	363.462	0.19413	363.8	0.19035	363.969	0.18325	363.637	0.18765	363.806	0.19062	363.619	0.18508	363.694	0.18414	363.944	0.18171	363.625	0.18009
363.506	0.22925	363.675	0.204	363.481	0.2199	363.694	0.20556	363.6	0.20175	363.581	0.19275	363.331	0.1998	363.819	0.20061	363.644	0.19475	363.656	0.19175	363.631	0.19251	363.406	0.19386	363.75	0.19008	363.919	0.18225	363.587	0.18765	363.75	0.19062	363.569	0.18508	363.644	0.18414	363.887	0.18171	363.575	0.18009
363.45	0.22925	363.625	0.2037	363.431	0.2199	363.644	0.20556	363.55	0.2015	363.531	0.19275	363.281	0.1998	363.762	0.20034	363.587	0.19475	363.606	0.1915	363.575	0.19224	363.356	0.19386	363.694	0.19008	363.869	0.18125	363.538	0.18738	363.7	0.19035	363.512	0.18508	363.594	0.18387	363.837	0.18171	363.525	0.17982
363.4	0.229	363.575	0.2037	363.375	0.2199	363.594	0.20556	363.494	0.2015	363.475	0.1925	363.231	0.1995	363.712	0.20007	363.538	0.19475	363.556	0.19125	363.525	0.19224	363.306	0.19359	363.644	0.18954	363.819	0.1815	363.481	0.18738	363.644	0.19035	363.469	0.18508	363.538	0.18387	363.788	0.18144	363.469	0.17982
363.35	0.229	363.519	0.2034	363.325	0.2196	363.538	0.20528	363.444	0.2015	363.425	0.1925	363.181	0.1995	363.663	0.20007	363.488	0.19475	363.5	0.19125	363.475	0.1917	363.25	0.19359	363.594	0.18846	363.762	0.1815	363.431	0.18711	363.6	0.19035	363.413	0.18508	363.488	0.18387	363.731	0.18144	363.419	0.17955
363.294	0.2275	363.469	0.2034	363.275	0.2193	363.488	0.20355	363.387	0.20125	363.375	0.1925	363.125	0.1992	363.606	0.20007	363.431	0.19475	363.45	0.191	363.419	0.19062	363.2	0.19359	363.538	0.18873	363.712	0.1815	363.381	0.18684	363.544	0.19008	363.356	0.18508	363.438	0.18387	363.681	0.18117	363.369	0.17955
[truncated: 6,982 more rows]

## Sheet: Fig. 2f
Cycle number	Dissipated energy (MJ m-3)	Loss coefficient (%)
1	1.44691	82.0699
[truncated: 19 more rows]

## Sheet: Fig. 2g
Compressive strain (%)	Compressive stress (MPa)
[truncated: 5,106 more rows]

[truncated: 15 more sheets: Fig. 2h, Fig. 2i, Fig. 3a, Fig. 3b, Fig. 3c, Fig. 3d, Fig. 3e, Fig. 4b, Fig. 4c, Fig. 4i, Fig. 4j, Fig. 5a, Fig. 5c, Fig. 5f, Fig. 5h]
